# Supplementary material for: N-Ethyl-N-phen­yl{[eth­yl(phen­yl)carbamothio­yl]disulfan­yl}carbothio­amide
Source: Acta Crystallogr Sect E Struct Rep Online. 2012 Jun 23;68(Pt 7):o2182. doi: 10.1107/S1600536812027808 (PMC3393985; doi:10.1107/S1600536812027808)
Supplement: Supplementary file 1 [file e-68-o2182-sup1.cif]

##############################################################################
#                                                                            #
# This CIF contains the data in a paper accepted for publication in          #
# Acta Crystallographica Section E. It conforms to the requirements of       #
# Notes for Authors for Acta Crystallographica Section E, and has been       #
# peer reviewed under the auspices of the IUCr Commission on Journals.       #
#                                                                            #
# Full details of the Crystallographic Information File format               #
# are given in the paper "The Crystallographic Information File (CIF):       #
# a New Standard Archive File for Crystallography" by S. R. Hall, F. H.      #
# Allen and I. D. Brown [Acta Cryst. (1991), A47, 655-685].                  #
#                                                                            #
# The current version of the core CIF dictionary is obtainable from          #
# ftp://ftp.iucr.org/pub/cif_core.dic.                                       #
#                                                                            #
# Software is freely available for graphical display of the structure(s)     #
# in this CIF. For information consult the CIF software page                 #
# http://www.iucr.org/resources/cif/software.                                #
#                                                                            #
# This file may be used for bona fide research purposes within the           #
# scientific community so long as proper attribution is given to the journal # 
# article from which it was obtained.                                        #
#                                                                            #
##############################################################################
data_global
_audit_creation_method     'WinGX routine CIF_UPDATE'
_audit_conform_dict_name     cif_core.dic
_audit_conform_dict_version     2.4
_journal_date_recd_electronic     2012-06-13
_journal_date_accepted     2012-06-19
_journal_name_full     'Acta Crystallographica, Section E'
_journal_year     2012
_journal_volume     68
_journal_issue      7
_journal_page_first     o2182
_journal_page_last     o2182
_journal_paper_category     QO
_journal_paper_doi     10.1107/S1600536812027808
_journal_coeditor_code     RU2038
_publ_contact_author_name     'Omondi, Bernard'
_publ_contact_author_address
;
School of Chemistry,
University of KwaZulu-Natal,
Westville Campus,
Private Bag X54001,
Durban 4000,
South Africa
;
_publ_contact_author_email     'owaga@ukzn.ac.za'
_publ_contact_author_fax     '27(031)2603091'
_publ_contact_author_phone     '27(031)2607323'
_publ_section_title
;\
<i>N</i>-Ethyl-<i>N</i>-phenyl{[ethyl(phenyl)carbamothioyl]disulfanyl}\
carbothioamide
;
loop_
    _publ_author_name
    _publ_author_address
    'Ajibade, Peter A.'
;
Department of Chemistry,
University of Fort Hare,
Private Bag X1314,
Alice 5700,
South Africa
;
    'Ejelonu, Benjamin C.'
;
Department of Chemistry,
University of Fort Hare,
Private Bag X1314,
Alice 5700,
South Africa
;
    'Omondi, Bernard'
;
School of Chemistry and Physics,
University of KwaZulu-Natal,
Westville Campus,
Private Bag X54001,
Durban, 4000,
South Africa
;
data_I
_audit_creation_method     'WinGX routine CIF_UPDATE'
_audit_conform_dict_name     cif_core.dic
_audit_conform_dict_version     2.4
_chemical_name_systematic
;
<i>N</i>-Ethyl-<i>N</i>-
phenyl{[ethyl(phenyl)carbamothioyl]disulfanyl}carbothioamide
;
_chemical_formula_moiety     'C18 H20 N2 S4'
_chemical_formula_sum     'C18 H20 N2 S4'
_chemical_formula_iupac     'C18 H20 N2 S4'
_chemical_formula_weight     392.6
_symmetry_cell_setting     monoclinic
_symmetry_space_group_name_H-M     'C 2/c'
_symmetry_space_group_name_Hall     '-C 2yc'
loop_
    _symmetry_equiv_pos_as_xyz
    'x, y, z'
    '-x, y, -z+1/2'
    'x+1/2, y+1/2, z'
    '-x+1/2, y+1/2, -z+1/2'
    '-x, -y, -z'
    'x, -y, z-1/2'
    '-x+1/2, -y+1/2, -z'
    'x+1/2, -y+1/2, z-1/2'
_cell_length_a     15.1923(2)
_cell_length_b     11.5954(2)
_cell_length_c     12.3762(2)
_cell_angle_alpha     90
_cell_angle_beta     115.0390(10)
_cell_angle_gamma     90
_cell_volume     1975.31(5)
_cell_formula_units_Z     4
_cell_measurement_reflns_used     20252
_cell_measurement_theta_min     2.3
_cell_measurement_theta_max     28.54
_cell_measurement_temperature     100(2)
_exptl_crystal_description     block
_exptl_crystal_colour     yellow
_exptl_crystal_size_max     0.4
_exptl_crystal_size_mid     0.37
_exptl_crystal_size_min     0.15
_exptl_crystal_density_diffrn     1.32
_exptl_crystal_density_method     'not measured'
_exptl_crystal_F_000     824
_exptl_absorpt_coefficient_mu     0.483
_exptl_absorpt_correction_type     multi-scan
_exptl_absorpt_process_details     '(SADABS; Bruker, 2008)'
_exptl_absorpt_correction_T_min     0.8302
_exptl_absorpt_correction_T_max     0.9310
_exptl_special_details
;
Carbon-bound H-atoms were placed in calculated positions [C---H = 0.98 \%A for
Me H atoms, 0.99 \%A for Methylene H atoms and 0.95 \%A for aromatic H atoms;
<i>U</i>~iso~(H) = 1.2<i>U</i>~eq~(C) and were included in the refinement in
the riding model approximation.
;
_diffrn_ambient_temperature     100(2)
_diffrn_radiation_type     MoK\a
_diffrn_radiation_wavelength     0.71073
_diffrn_radiation_monochromator     graphite
_diffrn_measurement_device_type     'Bruker APEXII CCD'
_diffrn_measurement_method     '\f and \w scans'
_diffrn_reflns_number     19720
_diffrn_reflns_av_R_equivalents     0.0274
_diffrn_reflns_theta_min     2.3
_diffrn_reflns_theta_max     28.44
_diffrn_reflns_theta_full     28.44
_diffrn_measured_fraction_theta_max     0.993
_diffrn_measured_fraction_theta_full     0.993
_diffrn_reflns_limit_h_min     -20
_diffrn_reflns_limit_h_max     18
_diffrn_reflns_limit_k_min     -15
_diffrn_reflns_limit_k_max     15
_diffrn_reflns_limit_l_min     -16
_diffrn_reflns_limit_l_max     16
_diffrn_standards_number     0
_diffrn_standards_interval_count     0
_diffrn_standards_interval_time     0
_diffrn_standards_decay_%     0
_refine_special_details
;
Refinement of <i>F</i>^2^ against ALL reflections. The weighted <i>R</i>-factor
<i>wR</i> and goodness of fit <i>S</i> are based on <i>F</i>^2^, conventional
<i>R</i>-factors <i>R</i> are based on <i>F</i>, with <i>F</i> set to zero for
negative <i>F</i>^2^. The threshold expression of <i>F</i>^2^ >
\s(<i>F</i>^2^) is used only for calculating <i>R</i>-factors(gt) <i>etc</i>.
and is not relevant to the choice of reflections for refinement.
<i>R</i>-factors based on <i>F</i>^2^ are statistically about twice as large
as those based on <i>F</i>, and <i>R</i>- factors based on ALL data will be
even larger. The following ALERTS were generated. Each ALERT has the format
test-name_ALERT_alert-type_alert-level. PLAT912_ALERT_4_C Missing # of FCF
Reflections Above STh/<i>L</i>= 0.600 18 PLAT153_ALERT_1_G The su's on the
Cell Axes are Equal .... 0.00020 A ng. PLAT960_ALERT_3_G Number of Intensities
with <i>I</i>. LT. - 2*sig(<i>I</i>) ... 1
;
_reflns_number_total     2481
_reflns_number_gt     2405
_reflns_threshold_expression     I>2sigma(I)
_refine_ls_structure_factor_coef     Fsqd
_refine_ls_matrix_type     full
_refine_ls_R_factor_all     0.0247
_refine_ls_R_factor_gt     0.024
_refine_ls_wR_factor_gt     0.0662
_refine_ls_wR_factor_ref     0.0675
_refine_ls_goodness_of_fit_ref     1.064
_refine_ls_restrained_S_all     1.064
_refine_ls_number_reflns     2481
_refine_ls_number_parameters     110
_refine_ls_number_restraints     0
_refine_ls_hydrogen_treatment     constr
_refine_ls_weighting_scheme     calc
_refine_ls_weighting_details
         'calc w=1/[\s^2^(Fo^2^)+(0.0364P)^2^+1.5002P] where P=(Fo^2^+2Fc^2^)/3'
_atom_sites_solution_hydrogens     geom
_atom_sites_solution_primary     direct
_atom_sites_solution_secondary     difmap
_refine_ls_shift/su_max     0.003
_refine_ls_shift/su_mean     0
_refine_diff_density_max     0.398
_refine_diff_density_min     -0.293
_refine_ls_extinction_method     none
loop_
    _atom_type_symbol
    _atom_type_description
    _atom_type_scat_dispersion_real
    _atom_type_scat_dispersion_imag
    _atom_type_scat_source
    C C 0.0033 0.0016 'International Tables Vol C Tables 4.2.6.8 and 6.1.1.4'
    H H 0 0 'International Tables Vol C Tables 4.2.6.8 and 6.1.1.4'
    N N 0.0061 0.0033 'International Tables Vol C Tables 4.2.6.8 and 6.1.1.4'
    S S 0.1246 0.1234 'International Tables Vol C Tables 4.2.6.8 and 6.1.1.4'
_computing_data_collection     'APEX2 (Bruker, 2008)'
_computing_cell_refinement     'SAINT-Plus (Bruker, 2008)'
_computing_data_reduction     'SAINT-Plus and XPREP (Bruker, 2008)'
_computing_structure_solution     'SHELXS97 (Sheldrick, 2008)'
_computing_structure_refinement     'SHELXL97 (Sheldrick, 2008)'
_computing_molecular_graphics     'ORTEP-3 (Farrugia, 1997)'
_computing_publication_material     'WinGX (Farrugia, 1999)'
loop_
    _atom_site_type_symbol
    _atom_site_label
    _atom_site_fract_x
    _atom_site_fract_y
    _atom_site_fract_z
    _atom_site_U_iso_or_equiv
    _atom_site_adp_type
    _atom_site_calc_flag
    _atom_site_refinement_flags
    _atom_site_occupancy
    _atom_site_symmetry_multiplicity
    _atom_site_disorder_assembly
    _atom_site_disorder_group
    C C1 0.20064(7) 0.61036(8) 0.15533(8) 0.01472(18) Uani d . 1 1 . .
    C C2 0.19847(7) 0.51377(9) 0.08775(9) 0.01904(19) Uani d . 1 1 . .
    H H2 0.143 0.4979 0.0157 0.023 Uiso calc R 1 1 . .
    C C3 0.27850(8) 0.44056(9) 0.12688(10) 0.0220(2) Uani d . 1 1 . .
    H H3 0.2781 0.3747 0.081 0.026 Uiso calc R 1 1 . .
    C C4 0.35898(8) 0.46347(9) 0.23282(10) 0.0204(2) Uani d . 1 1 . .
    H H4 0.4137 0.4136 0.259 0.025 Uiso calc R 1 1 . .
    C C5 0.35949(8) 0.55942(9) 0.30067(9) 0.0201(2) Uani d . 1 1 . .
    H H5 0.4141 0.5739 0.3739 0.024 Uiso calc R 1 1 . .
    C C6 0.28059(7) 0.63409(9) 0.26191(9) 0.01764(19) Uani d . 1 1 . .
    H H6 0.2812 0.7003 0.3075 0.021 Uiso calc R 1 1 . .
    C C7 0.12241(7) 0.78155(9) 0.03173(9) 0.01789(19) Uani d . 1 1 . .
    H H7A 0.1905 0.8075 0.0581 0.021 Uiso calc R 1 1 . .
    H H7B 0.0839 0.8481 0.0378 0.021 Uiso calc R 1 1 . .
    C C8 0.08306(9) 0.74308(10) -0.09751(10) 0.0250(2) Uani d . 1 1 . .
    H H8A 0.1227 0.6795 -0.1047 0.038 Uiso calc R 1 1 . .
    H H8B 0.0853 0.8078 -0.1472 0.038 Uiso calc R 1 1 . .
    H H8C 0.0157 0.7171 -0.1241 0.038 Uiso calc R 1 1 . .
    C C9 0.04038(7) 0.67095(8) 0.13196(8) 0.01398(18) Uani d . 1 1 . .
    N N1 0.11909(6) 0.68889(7) 0.11179(7) 0.01472(16) Uani d . 1 1 . .
    S S1 0.060555(17) 0.55219(2) 0.23600(2) 0.01695(8) Uani d . 1 1 . .
    S S2 -0.060995(17) 0.74667(2) 0.07505(2) 0.01764(8) Uani d . 1 1 . .
loop_
    _atom_site_aniso_label
    _atom_site_aniso_U_11
    _atom_site_aniso_U_22
    _atom_site_aniso_U_33
    _atom_site_aniso_U_12
    _atom_site_aniso_U_13
    _atom_site_aniso_U_23
    C1 0.0137(4) 0.0164(4) 0.0163(4) 0.0020(3) 0.0085(3) 0.0022(3)
    C2 0.0173(4) 0.0203(5) 0.0180(4) 0.0012(4) 0.0059(4) -0.0024(4)
    C3 0.0231(5) 0.0197(5) 0.0247(5) 0.0045(4) 0.0116(4) -0.0020(4)
    C4 0.0171(4) 0.0211(5) 0.0250(5) 0.0055(4) 0.0107(4) 0.0056(4)
    C5 0.0163(5) 0.0234(5) 0.0180(4) 0.0005(4) 0.0048(4) 0.0032(4)
    C6 0.0186(4) 0.0184(4) 0.0164(4) -0.0001(4) 0.0078(4) -0.0005(3)
    C7 0.0202(5) 0.0167(4) 0.0188(4) 0.0004(4) 0.0102(4) 0.0032(4)
    C8 0.0332(6) 0.0274(5) 0.0183(5) 0.0015(4) 0.0146(5) 0.0031(4)
    C9 0.0152(4) 0.0147(4) 0.0121(4) 0.0013(3) 0.0058(3) -0.0007(3)
    N1 0.0151(4) 0.0154(4) 0.0150(4) 0.0025(3) 0.0075(3) 0.0020(3)
    S1 0.01842(13) 0.01685(13) 0.01994(13) 0.00345(8) 0.01235(10) 0.00384(8)
    S2 0.01423(13) 0.02036(14) 0.01803(13) 0.00421(8) 0.00654(10) 0.00127(8)
_geom_special_details
;
All e.s.d.'s (except the e.s.d. in the dihedral angle between two l.s. planes)
are estimated using the full covariance matrix. The cell e.s.d.'s are taken
into account individually in the estimation of e.s.d.'s in distances, angles
and torsion angles; correlations between e.s.d.'s in cell parameters are only
used when they are defined by crystal symmetry. An approximate (isotropic)
treatment of cell e.s.d.'s is used for estimating e.s.d.'s involving l.s.
planes.
;
loop_
    _geom_bond_atom_site_label_1
    _geom_bond_atom_site_label_2
    _geom_bond_site_symmetry_2
    _geom_bond_distance
    _geom_bond_publ_flag
    C1 C2 . 1.3898(13) ?
    C1 C6 . 1.3910(13) ?
    C1 N1 . 1.4454(12) ?
    C2 C3 . 1.3910(14) ?
    C2 H2 . 0.95 ?
    C3 C4 . 1.3884(15) ?
    C3 H3 . 0.95 ?
    C4 C5 . 1.3920(15) ?
    C4 H4 . 0.95 ?
    C5 C6 . 1.3892(14) ?
    C5 H5 . 0.95 ?
    C6 H6 . 0.95 ?
    C7 N1 . 1.4768(12) ?
    C7 C8 . 1.5183(15) ?
    C7 H7A . 0.99 ?
    C7 H7B . 0.99 ?
    C8 H8A . 0.98 ?
    C8 H8B . 0.98 ?
    C8 H8C . 0.98 ?
    C9 N1 . 1.3372(12) ?
    C9 S2 . 1.6495(9) ?
    C9 S1 . 1.8205(9) ?
    S1 S1 2 2.0112(5) ?
loop_
    _geom_angle_atom_site_label_1
    _geom_angle_atom_site_label_2
    _geom_angle_atom_site_label_3
    _geom_angle_site_symmetry_1
    _geom_angle_site_symmetry_3
    _geom_angle
    _geom_angle_publ_flag
    C2 C1 C6 . . 121.25(9) ?
    C2 C1 N1 . . 119.01(8) ?
    C6 C1 N1 . . 119.71(9) ?
    C1 C2 C3 . . 119.19(9) ?
    C1 C2 H2 . . 120.4 ?
    C3 C2 H2 . . 120.4 ?
    C4 C3 C2 . . 120.17(10) ?
    C4 C3 H3 . . 119.9 ?
    C2 C3 H3 . . 119.9 ?
    C3 C4 C5 . . 120.03(9) ?
    C3 C4 H4 . . 120 ?
    C5 C4 H4 . . 120 ?
    C6 C5 C4 . . 120.41(9) ?
    C6 C5 H5 . . 119.8 ?
    C4 C5 H5 . . 119.8 ?
    C5 C6 C1 . . 118.93(9) ?
    C5 C6 H6 . . 120.5 ?
    C1 C6 H6 . . 120.5 ?
    N1 C7 C8 . . 112.52(8) ?
    N1 C7 H7A . . 109.1 ?
    C8 C7 H7A . . 109.1 ?
    N1 C7 H7B . . 109.1 ?
    C8 C7 H7B . . 109.1 ?
    H7A C7 H7B . . 107.8 ?
    C7 C8 H8A . . 109.5 ?
    C7 C8 H8B . . 109.5 ?
    H8A C8 H8B . . 109.5 ?
    C7 C8 H8C . . 109.5 ?
    H8A C8 H8C . . 109.5 ?
    H8B C8 H8C . . 109.5 ?
    N1 C9 S2 . . 125.78(7) ?
    N1 C9 S1 . . 110.70(7) ?
    S2 C9 S1 . . 123.49(6) ?
    C9 N1 C1 . . 121.70(8) ?
    C9 N1 C7 . . 121.70(8) ?
    C1 N1 C7 . . 116.18(8) ?
    C9 S1 S1 . 2 103.26(3) ?
loop_
    _geom_torsion_atom_site_label_1
    _geom_torsion_atom_site_label_2
    _geom_torsion_atom_site_label_3
    _geom_torsion_atom_site_label_4
    _geom_torsion_site_symmetry_1
    _geom_torsion_site_symmetry_2
    _geom_torsion_site_symmetry_3
    _geom_torsion_site_symmetry_4
    _geom_torsion
    _geom_torsion_publ_flag
    C6 C1 C2 C3 . . . . -0.94(15) ?
    N1 C1 C2 C3 . . . . 177.36(9) ?
    C1 C2 C3 C4 . . . . 0.63(16) ?
    C2 C3 C4 C5 . . . . 0.48(16) ?
    C3 C4 C5 C6 . . . . -1.31(16) ?
    C4 C5 C6 C1 . . . . 1.01(15) ?
    C2 C1 C6 C5 . . . . 0.12(15) ?
    N1 C1 C6 C5 . . . . -178.16(9) ?
    S2 C9 N1 C1 . . . . -173.18(7) ?
    S1 C9 N1 C1 . . . . 8.48(11) ?
    S2 C9 N1 C7 . . . . -0.83(13) ?
    S1 C9 N1 C7 . . . . -179.17(7) ?
    C2 C1 N1 C9 . . . . 85.13(12) ?
    C6 C1 N1 C9 . . . . -96.55(11) ?
    C2 C1 N1 C7 . . . . -87.62(11) ?
    C6 C1 N1 C7 . . . . 90.70(11) ?
    C8 C7 N1 C9 . . . . -87.47(11) ?
    C8 C7 N1 C1 . . . . 85.28(11) ?
    N1 C9 S1 S1 . . . 2 174.72(6) ?
    S2 C9 S1 S1 . . . 2 -3.66(7) ?
loop_
    _geom_hbond_atom_site_label_D
    _geom_hbond_atom_site_label_H
    _geom_hbond_atom_site_label_A
    _geom_hbond_site_symmetry_A
    _geom_hbond_distance_DH
    _geom_hbond_distance_HA
    _geom_hbond_distance_DA
    _geom_hbond_angle_DHA
    C8 H8B Cg 7_565 0.98 2.97 3.7972(14) 143
_iucr_refine_instructions_details
;
TITL 12bo_fh_pa1_0m in C2/c
CELL  0.71073  15.1923  11.5954  12.3762   90.000  115.039   90.000
ZERR     4.00   0.0002   0.0002   0.0002    0.000    0.001    0.000
LATT   7
SYMM  - X,   Y, 1/2 - Z
SFAC  C    H    N    S
UNIT  72   80   8    16
MERG   2
OMIT    -4.00 180.00
FMAP   2
PLAN   2
SIZE     0.15   0.37   0.40
ACTA
BOND
BOND   $H
CONF
L.S.   4
TEMP  -173.00
WGHT    0.036400    1.500200
FVAR       0.15233
MOLE    1
C1    1    0.200640    0.610362    0.155331    11.00000    0.01368    0.01640 =
         0.01628    0.00217    0.00847    0.00200
C2    1    0.198475    0.513774    0.087752    11.00000    0.01728    0.02029 =
         0.01797   -0.00243    0.00594    0.00118
AFIX  43
H2    2    0.143018    0.497949    0.015718    11.00000   -1.20000
AFIX   0
C3    1    0.278498    0.440556    0.126875    11.00000    0.02307    0.01973 =
         0.02465   -0.00199    0.01156    0.00445
AFIX  43
H3    2    0.278078    0.374707    0.080988    11.00000   -1.20000
AFIX   0
C4    1    0.358982    0.463465    0.232818    11.00000    0.01713    0.02107 =
         0.02497    0.00560    0.01072    0.00549
AFIX  43
H4    2    0.413727    0.413631    0.259011    11.00000   -1.20000
AFIX   0
C5    1    0.359495    0.559419    0.300668    11.00000    0.01634    0.02341 =
         0.01800    0.00320    0.00476    0.00055
AFIX  43
H5    2    0.414138    0.573931    0.373934    11.00000   -1.20000
AFIX   0
C6    1    0.280593    0.634093    0.261909    11.00000    0.01856    0.01841 =
         0.01639   -0.00045    0.00783   -0.00013
AFIX  43
H6    2    0.281234    0.700293    0.307459    11.00000   -1.20000
AFIX   0
C7    1    0.122408    0.781550    0.031730    11.00000    0.02021    0.01665 =
         0.01879    0.00322    0.01017    0.00038
AFIX  23
H7A   2    0.190459    0.807474    0.058104    11.00000   -1.20000
H7B   2    0.083915    0.848088    0.037802    11.00000   -1.20000
AFIX   0
C8    1    0.083065    0.743080   -0.097507    11.00000    0.03321    0.02738 =
         0.01830    0.00314    0.01462    0.00150
AFIX 137
H8A   2    0.122746    0.679474   -0.104662    11.00000   -1.50000
H8B   2    0.085326    0.807800   -0.147195    11.00000   -1.50000
H8C   2    0.015728    0.717135   -0.124082    11.00000   -1.50000
AFIX   0
C9    1    0.040383    0.670951    0.131959    11.00000    0.01522    0.01474 =
         0.01205   -0.00075    0.00582    0.00131
N1    3    0.119092    0.688886    0.111788    11.00000    0.01506    0.01535 =
         0.01496    0.00197    0.00754    0.00248
S1    4    0.060555    0.552191    0.236004    11.00000    0.01842    0.01685 =
         0.01994    0.00384    0.01235    0.00345
S2    4   -0.060995    0.746671    0.075053    11.00000    0.01423    0.02036 =
         0.01803    0.00127    0.00654    0.00421
HKLF    4
REM  12bo_fh_pa1_0m in C2/c
REM R1 =  0.0240 for   2405 Fo > 4sig(Fo)  and  0.0247 for all   2481 data
REM    110 parameters refined using      0 restraints
END
WGHT      0.0362      1.5061
REM Highest difference peak  0.398,  deepest hole -0.293,  1-sigma level  0.059
Q1    1   0.2382  0.6229  0.2100  11.00000  0.05    0.40
Q2    1   0.1987  0.5632  0.1237  11.00000  0.05    0.38
;
