# Supplementary material for: N-Ethyl-N-phen­yl{[eth­yl(phen­yl)carbamothio­yl]disulfan­yl}carbothio­amide
Source: Acta Crystallogr Sect E Struct Rep Online. 2012 Jun 23;68(Pt 7):o2182. doi: 10.1107/S1600536812027808 (PMC3393985; doi:10.1107/S1600536812027808)
Supplement: Supplementary file 2 [file e-68-o2182-Isup2.hkl]

#
# h,k,l, Fc-squared, Fo-squared, sigma(Fo-squared) and status flag
#
data_I
_shelx_title ' 12bo_fh_pa1_0m in C2/c'
_shelx_refln_list_code          4
_shelx_F_calc_maximum      226.94
_exptl_crystal_F_000       824.00
_reflns_d_resolution_high  0.7461
 
loop_
 _symmetry_equiv_pos_as_xyz
 'x, y, z'
 '-x, y, -z+1/2'
 'x+1/2, y+1/2, z'
 '-x+1/2, y+1/2, -z+1/2'
 '-x, -y, -z'
 'x, -y, z-1/2'
 '-x+1/2, -y+1/2, -z'
 'x+1/2, -y+1/2, z-1/2'
 
_cell_length_a    15.1923
_cell_length_b    11.5954
_cell_length_c    12.3762
_cell_angle_alpha  90.000
_cell_angle_beta  115.039
_cell_angle_gamma  90.000
 
_shelx_F_squared_multiplier     1.000
 
loop_
 _refln_index_h
 _refln_index_k
 _refln_index_l
 _refln_F_squared_calc
 _refln_F_squared_meas
 _refln_F_squared_sigma
 _refln_observed_status
   2   0   0     4940.94     5005.30     55.85 o
   4   0   0     4531.88     4439.64     50.41 o
   6   0   0    16139.67    16485.16    208.50 o
   8   0   0    12364.46    12118.22    163.44 o
  10   0   0     4563.58     4443.81    100.73 o
  12   0   0     5948.15     5933.52    116.26 o
  14   0   0     5744.27     5605.81    110.13 o
  16   0   0     4143.00     4314.63     85.19 o
  18   0   0     1124.85     1232.65     40.73 o
   1   1   0     7658.10     7493.69     76.99 o
   3   1   0     8339.78     8509.95     71.39 o
   5   1   0        4.77        7.77      0.30 o
   7   1   0     7418.83     8028.53     66.21 o
   9   1   0     5055.40     4965.79     42.10 o
  11   1   0      202.04      206.99      3.54 o
  13   1   0     1151.86     1114.13     16.08 o
  15   1   0     1113.73     1095.96     15.94 o
  17   1   0      818.49      803.35     14.80 o
   0   2   0     1226.35     1164.47     12.30 o
   2   2   0    16006.59    15573.85    195.01 o
   4   2   0      993.20     1008.52      8.36 o
   6   2   0     4037.80     4391.89     37.65 o
   8   2   0        0.40        1.13      0.35 o
  10   2   0        0.11        4.81      0.56 o
  12   2   0       12.04       17.05      1.02 o
  14   2   0      407.25      408.78      6.47 o
  16   2   0      300.97      286.51      5.47 o
  18   2   0      465.79      492.25      9.74 o
   1   3   0      281.40      328.42      2.56 o
   3   3   0       97.98      127.26      1.13 o
   5   3   0      798.77      925.54      7.64 o
   7   3   0     4981.72     5333.65     42.66 o
   9   3   0      354.72      316.89      3.51 o
  11   3   0      108.19       97.01      2.01 o
  13   3   0      109.68       98.82      2.31 o
  15   3   0      210.54      205.98      3.86 o
  17   3   0      278.39      288.77      5.55 o
   0   4   0    21035.65    20415.45    201.82 o
   2   4   0    11164.88    11041.30     79.35 o
   4   4   0     3709.64     3976.33     28.70 o
   6   4   0     2627.95     2417.04     20.09 o
   8   4   0     3491.26     3191.24     28.51 o
  10   4   0     2878.98     2706.46     35.76 o
  12   4   0        0.08        0.82      0.66 o
  14   4   0      915.86      911.98     12.52 o
  16   4   0     2808.53     2886.48     44.55 o
   1   5   0     1463.83     1588.21     10.86 o
   3   5   0        2.55        2.46      0.54 o
   5   5   0        3.36        0.94      0.37 o
   7   5   0      153.34      140.90      1.57 o
   9   5   0       42.53       63.07      1.61 o
  11   5   0      108.13       79.96      1.90 o
  13   5   0        2.40        4.77      1.02 o
  15   5   0       59.34       77.41      2.57 o
  17   5   0       13.38       30.19      2.14 o
   0   6   0     7771.27     7395.33     67.02 o
   2   6   0     3723.97     3541.61     24.86 o
   4   6   0       42.79       39.80      0.66 o
   6   6   0     4768.47     4638.69     34.87 o
   8   6   0     4947.51     4972.42     61.60 o
  10   6   0     2076.19     1805.54     24.18 o
  12   6   0      261.79      217.51      3.73 o
  14   6   0     2302.57     2281.13     35.46 o
  16   6   0     1386.41     1450.82     25.77 o
   1   7   0      616.47      588.79      4.18 o
   3   7   0     2334.53     2381.80     16.71 o
   5   7   0      663.67      655.55      5.43 o
   7   7   0     2202.64     2032.69     24.20 o
   9   7   0     1254.34     1124.13     15.38 o
  11   7   0        0.04        1.49      0.90 o
  13   7   0      430.84      428.72      7.66 o
  15   7   0      161.21      168.36      3.96 o
   0   8   0      163.25      149.45      1.96 o
   2   8   0      193.00      230.23      1.93 o
   4   8   0      805.15      806.54      6.41 o
   6   8   0       90.07      106.93      1.70 o
   8   8   0     1651.07     1559.35     21.09 o
  10   8   0      598.54      529.41      7.77 o
  12   8   0      111.06      130.03      2.97 o
  14   8   0       78.71       65.93      2.53 o
   1   9   0     1565.15     1524.54     12.98 o
   3   9   0     2698.07     2645.89     23.26 o
   5   9   0     1420.38     1409.15     13.70 o
   7   9   0      249.70      243.63      3.83 o
   9   9   0     1204.51     1285.83     17.63 o
  11   9   0      465.72      444.18      7.28 o
  13   9   0      202.90      187.72      4.71 o
  15   9   0       12.34       18.14      2.74 o
   0  10   0    10060.91     9876.75    130.92 o
   2  10   0     4766.15     4660.92     43.81 o
   4  10   0       75.77       67.55      1.24 o
   6  10   0     3752.56     3751.69     49.40 o
   8  10   0     4990.86     5005.05     79.76 o
  10  10   0     5490.54     5534.99     96.36 o
  12  10   0        4.84        2.24      1.39 o
  14  10   0     2091.78     2221.54     54.79 o
   1  11   0      173.12      182.91      2.36 o
   3  11   0     2721.64     2672.31     27.49 o
   5  11   0      497.84      496.69      7.33 o
   7  11   0     1734.38     1692.06     35.01 o
   9  11   0     3026.91     2975.93     72.43 o
  11  11   0      199.60      183.81      5.00 o
  13  11   0      434.04      421.05     17.67 o
   0  12   0        7.43       10.29      1.08 o
   2  12   0      747.79      744.10      7.69 o
   4  12   0       80.57       78.81      1.91 o
   6  12   0      161.54      156.96      4.37 o
   8  12   0      635.25      647.36     17.34 o
  10  12   0       24.43       25.14      2.03 o
   1  13   0       87.48       83.84      1.53 o
   3  13   0        5.29        7.16      1.42 o
   5  13   0        3.82        3.21      1.20 o
   7  13   0       12.28       14.44      1.49 o
   9  13   0       55.37       67.97      3.17 o
   0  14   0     1543.41     1590.05     27.25 o
   2  14   0     1128.47     1164.91     15.01 o
   4  14   0        3.89        4.36      1.09 o
   6  14   0      200.65      208.64      4.03 o
   8  14   0     1138.64     1223.50     35.34 o
   1  15   0       82.61       83.85      2.70 o
   3  15   0        5.94        6.42      1.31 o
 -17   1   1      877.23      929.15     16.79 o
 -15   1   1      710.92      752.41     11.16 o
 -13   1   1     2983.36     2971.64     41.52 o
 -11   1   1     9163.85     9583.67    117.51 o
  -9   1   1     4197.99     4160.57     34.52 o
  -7   1   1      161.94      215.24      2.13 o
  -5   1   1     3944.80     4198.47     34.54 o
  -3   1   1        4.07       -0.81      0.41 o
  -1   1   1     4224.38     4438.35     36.32 o
   1   1   1    23930.04    19909.48    157.00 o
   3   1   1     1974.09     2007.57     15.54 o
   5   1   1     9006.33     9151.67     73.30 o
   7   1   1     6129.61     6455.88     55.35 o
   9   1   1      709.73      702.78      6.55 o
  11   1   1     1175.13     1227.92     17.64 o
  13   1   1      216.46      223.59      3.99 o
  15   1   1      764.32      747.41     11.28 o
  17   1   1      593.78      616.26     11.89 o
 -18   2   1      384.20      387.92      7.85 o
 -16   2   1      354.05      361.44      5.92 o
 -14   2   1      712.97      722.93     10.72 o
 -12   2   1      892.25      853.58     11.50 o
 -10   2   1     1556.50     1577.65     14.62 o
  -8   2   1     1748.37     1724.00     14.47 o
  -6   2   1     3906.33     4331.04     34.21 o
  -4   2   1      998.79     1038.94      9.73 o
  -2   2   1     1226.06     1303.33     10.08 o
   0   2   1    29746.02    24353.88    172.72 o
   2   2   1     5525.73     5391.73     40.35 o
   4   2   1       18.72       22.38      0.47 o
   6   2   1        1.53       -0.60      0.30 o
   8   2   1     2598.95     2668.72     22.49 o
  10   2   1        9.18        8.97      0.80 o
  12   2   1      849.63      831.09     12.21 o
  14   2   1       57.22       62.05      5.10 o
  16   2   1      251.09      249.20      5.69 o
 -17   3   1       57.42       63.61      2.30 o
 -15   3   1     1289.97     1235.23     19.53 o
 -13   3   1     1866.36     1850.17     26.38 o
 -11   3   1     2565.08     2650.23     34.73 o
  -9   3   1      155.63      162.78      1.77 o
  -7   3   1    16239.29    17680.06    151.46 o
  -5   3   1     4179.91     4131.56     33.61 o
  -3   3   1      316.26      302.18      2.42 o
  -1   3   1     5656.56     5578.91     41.62 o
   1   3   1      694.12      683.03      4.86 o
   3   3   1     1103.02      980.63      7.53 o
   5   3   1     7128.21     7536.75     62.75 o
   7   3   1       93.72       84.49      1.02 o
   9   3   1     2212.08     2239.70     23.45 o
  11   3   1     1453.07     1502.90     18.66 o
  13   3   1      804.55      824.10     11.36 o
  15   3   1       58.02       59.50      2.08 o
  17   3   1       45.09       53.09      2.50 o
 -18   4   1       14.28        8.06      1.55 o
 -16   4   1      575.70      571.39      8.75 o
 -14   4   1      735.58      741.26     10.24 o
 -12   4   1      588.04      510.79      6.80 o
 -10   4   1      688.22      681.54      8.99 o
  -8   4   1     2383.13     2457.88     22.57 o
  -6   4   1     1717.21     1774.72     14.98 o
  -4   4   1      510.69      611.29      4.75 o
  -2   4   1     1411.76     1277.31      9.18 o
   0   4   1     1333.14     1296.19      8.65 o
   2   4   1     5989.31     6034.41     41.65 o
   4   4   1     1115.32     1281.46      9.67 o
   6   4   1       58.54       29.19      0.65 o
   8   4   1     5969.20     6200.49     59.08 o
  10   4   1     1223.21     1169.08     14.50 o
  12   4   1       67.97       70.00      1.88 o
  14   4   1      417.28      393.39      7.08 o
  16   4   1     1954.98     2040.98     35.61 o
 -17   5   1     1522.15     1523.21     26.95 o
 -15   5   1      729.40      742.80     11.19 o
 -13   5   1      151.96      160.01      2.97 o
 -11   5   1     5911.61     5800.30     76.07 o
  -9   5   1     2490.81     2393.48     30.92 o
  -7   5   1     3921.68     3999.77     32.57 o
  -5   5   1     3009.17     3371.14     24.94 o
  -3   5   1     4174.32     4066.97     28.49 o
  -1   5   1    14090.86    13955.46     90.83 o
   1   5   1     2385.03     2242.19     15.21 o
   3   5   1      634.92      688.27      5.02 o
   5   5   1     3305.01     3066.57     23.37 o
   7   5   1    13175.16    13068.23    111.55 o
   9   5   1     2846.24     2749.52     36.38 o
  11   5   1      174.82      129.78      2.59 o
  13   5   1     3823.35     3792.92     49.75 o
  15   5   1     2477.99     2523.23     39.24 o
 -16   6   1     1774.26     1792.96     28.22 o
 -14   6   1        1.25        1.21      1.07 o
 -12   6   1       45.15       31.87      1.38 o
 -10   6   1     2538.17     2303.57     30.65 o
  -8   6   1     2096.51     1986.61     21.47 o
  -6   6   1     1690.85     1595.79     11.67 o
  -4   6   1      488.30      517.31      3.93 o
  -2   6   1     5735.91     6137.22     41.54 o
   0   6   1     1380.63     1195.70      8.16 o
   2   6   1     8038.03     8402.37     57.88 o
   4   6   1      390.36      494.05      3.69 o
   6   6   1      922.89      875.73      7.40 o
   8   6   1     1807.57     1653.76     22.20 o
  10   6   1     1201.20     1093.25     13.69 o
  12   6   1        0.87        1.43      1.02 o
  14   6   1       33.84       31.07      1.64 o
  16   6   1     1068.32     1157.28     20.98 o
 -15   7   1      982.60      965.09     15.74 o
 -13   7   1     1191.06     1169.13     17.18 o
 -11   7   1        0.22        5.80      0.90 o
  -9   7   1       85.57       87.09      2.26 o
  -7   7   1     1505.76     1516.69     16.58 o
  -5   7   1     4497.20     4259.75     31.79 o
  -3   7   1     3398.27     3577.32     25.12 o
  -1   7   1      804.24      903.10      6.35 o
   1   7   1     4881.68     4867.02     31.37 o
   3   7   1     4209.43     4156.22     29.75 o
   5   7   1     1099.49     1117.96      9.42 o
   7   7   1      258.80      286.31      4.04 o
   9   7   1       59.14       91.67      2.13 o
  11   7   1     2178.56     2113.25     25.95 o
  13   7   1      958.05      992.45     16.21 o
  15   7   1      909.71      935.96     15.52 o
 -16   8   1       50.69       34.53      2.19 o
 -14   8   1       77.40       85.21      2.76 o
 -12   8   1        2.52        5.55      1.09 o
 -10   8   1      533.74      491.97      6.81 o
  -8   8   1      823.58      820.26     10.77 o
  -6   8   1      586.25      589.81      5.97 o
  -4   8   1       67.58       58.87      1.02 o
  -2   8   1       18.02       19.57      0.47 o
   0   8   1      749.17      653.31      4.71 o
   2   8   1     2827.68     2939.49     20.92 o
   4   8   1      635.38      601.98      5.66 o
   6   8   1      309.16      311.62      3.96 o
   8   8   1      410.62      378.58      5.84 o
  10   8   1       46.13       70.83      1.85 o
  12   8   1      158.81      170.11      3.62 o
  14   8   1      290.32      267.46      6.13 o
 -15   9   1        0.12        4.29      3.04 o
 -13   9   1      728.22      773.45     12.90 o
 -11   9   1     1055.06     1050.16     15.60 o
  -9   9   1     1119.46     1168.52     14.35 o
  -7   9   1       21.25       22.50      1.05 o
  -5   9   1      404.69      419.81      4.46 o
  -3   9   1     3329.45     3120.76     24.36 o
  -1   9   1     1529.11     1499.54     12.58 o
   1   9   1       51.08       59.58      1.07 o
   3   9   1     1150.76     1146.77     10.69 o
   5   9   1     1047.00     1046.05     11.59 o
   7   9   1      215.36      190.36      3.85 o
   9   9   1     1905.93     1978.33     28.24 o
  11   9   1       47.74       60.84      2.30 o
  13   9   1      903.25      875.82     18.96 o
 -14  10   1        0.94       -0.66      1.71 o
 -12  10   1       70.75       74.68      4.58 o
 -10  10   1     1190.58     1190.12     19.30 o
  -8  10   1       61.69       60.70      1.84 o
  -6  10   1      278.90      269.95      3.85 o
  -4  10   1     2590.13     2594.80     26.29 o
  -2  10   1       78.28       76.35      1.27 o
   0  10   1      126.44      108.72      1.56 o
   2  10   1     2421.55     2359.36     22.40 o
   4  10   1       43.29       46.20      1.35 o
   6  10   1       72.87       61.68      3.23 o
   8  10   1      337.16      299.39      6.25 o
  10  10   1       64.67       61.71      4.18 o
  12  10   1       93.56      105.89      3.79 o
 -13  11   1      436.59      432.89     12.32 o
 -11  11   1      383.35      383.48     20.90 o
  -9  11   1     1702.16     1761.39     43.67 o
  -7  11   1      805.51      784.20     15.02 o
  -5  11   1      139.91      126.41      2.99 o
  -3  11   1     3208.19     3082.15     31.69 o
  -1  11   1     3134.22     3074.05     27.74 o
   1  11   1      130.80      127.56      1.73 o
   3  11   1      403.00      400.76      4.28 o
   5  11   1      613.87      628.04      8.29 o
   7  11   1     2211.30     2123.47     40.57 o
   9  11   1      410.85      426.77      9.43 o
  11  11   1       48.70       59.52      2.97 o
 -12  12   1      284.05      285.28      9.13 o
 -10  12   1      899.83      921.08     23.89 o
  -8  12   1      433.87      417.44     11.87 o
  -6  12   1      311.21      300.88      5.70 o
  -4  12   1       22.00       19.74      1.08 o
  -2  12   1     2070.19     2059.35     22.31 o
   0  12   1      341.80      350.01      3.74 o
   2  12   1       35.33       37.61      1.12 o
   4  12   1       64.20       66.82      1.68 o
   6  12   1      149.81      157.08      4.50 o
   8  12   1      170.01      163.67      4.75 o
  10  12   1     1026.37     1021.77     20.55 o
  -9  13   1      197.29      204.67      7.16 o
  -7  13   1      331.52      341.34      7.60 o
  -5  13   1      932.60      913.02     15.16 o
  -3  13   1      233.36      220.86      3.91 o
  -1  13   1       78.90       80.54      1.69 o
   1  13   1        0.25        1.63      0.78 o
   3  13   1     1997.09     1991.90     23.03 o
   5  13   1        0.16        0.04      1.05 o
   7  13   1      105.39      103.91      3.03 o
   9  13   1      134.74      130.90      4.42 o
  -8  14   1       67.09       59.55      2.97 o
  -6  14   1      140.94      141.73      3.54 o
  -4  14   1      250.10      241.73      5.04 o
  -2  14   1       30.22       29.13      2.48 o
   0  14   1     1198.31     1217.18     14.90 o
   2  14   1      877.89      899.37     10.67 o
   4  14   1       14.78       10.27      1.29 o
   6  14   1      524.13      534.87      9.61 o
  -5  15   1       36.14       30.13      1.65 o
  -3  15   1      560.78      575.87      8.93 o
  -1  15   1     2323.62     2480.68     35.91 o
   1  15   1      664.13      706.69      8.98 o
   3  15   1       10.77        8.78      1.49 o
 -18   0   2      471.51      444.00     14.44 o
 -16   0   2      127.21      110.43      3.47 o
 -14   0   2     3931.57     4093.75     80.47 o
 -12   0   2     5122.80     5149.76    108.62 o
 -10   0   2     9755.59    10732.90    125.49 o
  -8   0   2     1637.09     1713.24     20.08 o
  -6   0   2     1299.98     1373.38     26.31 o
  -4   0   2    17083.88    15671.82    503.28 o
  -2   0   2     4634.11     4809.00     96.80 o
   0   0   2     8494.09     8462.54     95.39 o
   2   0   2      704.95      627.94      6.83 o
   4   0   2     4674.63     4830.30     50.67 o
   6   0   2     1014.02      769.43      9.72 o
   8   0   2        1.42        8.56      0.65 o
  10   0   2      159.04      130.38      3.64 o
  12   0   2     1710.14     1591.86     32.15 o
  14   0   2       80.61       72.34      3.14 o
  16   0   2        2.33        2.15      2.27 o
 -19   1   2      396.83      416.56      8.29 o
 -17   1   2     1976.59     1940.39     33.63 o
 -15   1   2      648.81      647.70      9.64 o
 -13   1   2      304.10      324.14      4.72 o
 -11   1   2      620.47      631.60      9.61 o
  -9   1   2     1722.17     1664.40     13.57 o
  -7   1   2    13009.47    14088.66    144.11 o
  -5   1   2     5710.26     6208.56    101.94 o
  -3   1   2    26373.04    23181.37    425.36 o
  -1   1   2     3535.91     3667.60     30.31 o
   1   1   2    18686.74    18333.44    135.42 o
   3   1   2     4509.26     4541.92     33.76 o
   5   1   2       81.44      122.85      1.20 o
   7   1   2     2153.20     2206.69     18.10 o
   9   1   2     5070.76     5011.68     57.82 o
  11   1   2      523.21      488.97      7.53 o
  13   1   2      442.05      436.48      6.97 o
  15   1   2       51.91       47.67      1.99 o
  17   1   2      892.02      881.97     16.41 o
 -18   2   2      243.34      255.04      5.60 o
 -16   2   2     1315.87     1337.25     19.19 o
 -14   2   2     5476.94     5475.88     75.97 o
 -12   2   2      490.22      501.53      6.47 o
 -10   2   2        2.05        3.39      0.35 o
  -8   2   2     2484.79     2466.69     23.96 o
  -6   2   2    20594.05    21361.66    254.71 o
  -4   2   2    28714.88    25488.79    326.86 o
  -2   2   2     1894.77     1911.93     14.60 o
   0   2   2    51501.39    41477.18    298.32 o
   2   2   2    29725.03    28776.35    221.62 o
   4   2   2      136.60       84.27      0.87 o
   6   2   2       25.58       56.44      0.85 o
   8   2   2     2627.58     2628.11     22.75 o
  10   2   2    16665.17    16145.56    191.80 o
  12   2   2     2577.43     2551.69     39.35 o
  14   2   2      164.98      158.91      3.61 o
  16   2   2     3513.78     3706.06     56.63 o
 -17   3   2      317.03      301.71      6.24 o
 -15   3   2      153.42      164.75      3.50 o
 -13   3   2      450.90      439.61      6.97 o
 -11   3   2       27.75       33.55      0.93 o
  -9   3   2       45.02       78.33      0.99 o
  -7   3   2     5812.10     6355.40     55.78 o
  -5   3   2       76.19       92.16      1.32 o
  -3   3   2    13098.44    13527.75    100.41 o
  -1   3   2        0.31        0.20      0.31 o
   1   3   2      630.45      671.40      5.01 o
   3   3   2      224.16      224.75      1.79 o
   5   3   2       18.65       27.18      0.53 o
   7   3   2     2735.63     2751.96     22.46 o
   9   3   2     2086.32     1997.96     22.82 o
  11   3   2      404.47      352.76      5.00 o
  13   3   2       45.52       50.82      1.89 o
  15   3   2      151.40      153.08      3.36 o
 -18   4   2       53.49       71.61      2.73 o
 -16   4   2       96.54      103.72      2.55 o
 -14   4   2     1012.17      933.04     12.59 o
 -12   4   2      534.70      545.89      6.74 o
 -10   4   2     1962.95     2160.57     38.35 o
  -8   4   2      607.79      629.03      5.72 o
  -6   4   2     8078.93     8601.00     74.56 o
  -4   4   2     5780.34     5530.45     40.26 o
  -2   4   2     6279.57     6673.41     47.14 o
   0   4   2     7576.46     7728.52     51.62 o
   2   4   2     2825.33     2790.35     18.77 o
   4   4   2     7720.08     7980.46     57.18 o
   6   4   2      522.51      460.23      3.89 o
   8   4   2      916.19      905.66      9.62 o
  10   4   2      414.70      427.27      5.82 o
  12   4   2     2106.78     2027.11     26.97 o
  14   4   2       12.36       16.02      1.53 o
  16   4   2       96.23      110.07      3.77 o
 -17   5   2       94.81       84.12      2.88 o
 -15   5   2        0.08        0.93      0.93 o
 -13   5   2       10.53       15.88      1.00 o
 -11   5   2      424.75      357.62      4.99 o
  -9   5   2       31.48       39.43      0.96 o
  -7   5   2      269.05      292.74      2.72 o
  -5   5   2       23.10       31.85      0.68 o
  -3   5   2      772.57      812.48      6.00 o
  -1   5   2      130.19      146.94      1.27 o
   1   5   2        1.25       -0.57      0.29 o
   3   5   2      871.65      947.10      6.53 o
   5   5   2      327.14      343.29      2.77 o
   7   5   2       95.57       74.01      1.36 o
   9   5   2      767.78      748.05      9.55 o
  11   5   2       12.23       15.81      1.20 o
  13   5   2        2.09        5.19      1.11 o
  15   5   2      465.41      506.82      9.04 o
 -16   6   2      291.96      289.70      5.50 o
 -14   6   2      671.64      639.29     10.59 o
 -12   6   2      692.53      678.97      8.98 o
 -10   6   2        3.12        5.56      0.69 o
  -8   6   2       11.81       28.47      0.87 o
  -6   6   2     6068.06     5920.03     46.22 o
  -4   6   2     3604.58     3835.62     27.44 o
  -2   6   2     2798.69     2853.27     20.06 o
   0   6   2       36.30       23.18      0.53 o
   2   6   2     6967.00     7049.68     46.96 o
   4   6   2     4421.87     4420.70     30.45 o
   6   6   2     1281.17     1230.62     10.44 o
   8   6   2      164.57      154.14      2.58 o
  10   6   2      451.62      481.53      6.52 o
  12   6   2      626.02      673.34     10.44 o
  14   6   2      366.45      305.76      5.50 o
 -17   7   2     1203.12     1215.36     19.56 o
 -15   7   2      233.95      212.57      4.45 o
 -13   7   2       25.34       15.53      1.16 o
 -11   7   2      287.21      329.58      4.74 o
  -9   7   2      203.30      162.85      2.52 o
  -7   7   2      607.71      585.28      6.17 o
  -5   7   2       47.48       39.96      0.72 o
  -3   7   2      281.45      266.14      2.24 o
  -1   7   2     2104.48     2178.33     14.30 o
   1   7   2      723.49      655.64      4.63 o
   3   7   2      130.70      156.74      1.45 o
   5   7   2       33.69       27.05      0.74 o
   7   7   2     2205.97     2156.93     25.03 o
   9   7   2        0.60        4.68      0.87 o
  11   7   2      228.91      208.81      3.44 o
  13   7   2        1.55        3.43      1.81 o
  15   7   2      150.19      166.34      4.15 o
 -16   8   2     3125.15     3247.21     55.85 o
 -14   8   2     3412.65     3412.83     52.45 o
 -12   8   2     1183.69     1124.52     16.59 o
 -10   8   2     1293.24     1189.72     14.45 o
  -8   8   2     7727.88     7464.96     87.08 o
  -6   8   2     1559.87     1463.49     15.05 o
  -4   8   2    12347.59    12294.02    107.90 o
  -2   8   2       84.45       91.18      1.00 o
   0   8   2     7742.88     7551.64     51.02 o
   2   8   2    14891.78    14510.03    117.51 o
   4   8   2     5119.76     5063.59     43.11 o
   6   8   2     1395.08     1387.59     15.23 o
   8   8   2     1329.12     1365.51     17.04 o
  10   8   2     5022.75     4971.51     63.97 o
  12   8   2      895.84      938.62     16.62 o
  14   8   2       13.06        8.30      2.06 o
 -15   9   2      482.92      452.56      9.08 o
 -13   9   2      402.75      407.59      7.35 o
 -11   9   2       56.86       59.31      2.01 o
  -9   9   2     3621.46     3575.70     42.14 o
  -7   9   2     3842.97     3828.54     45.08 o
  -5   9   2     1675.24     1650.85     15.90 o
  -3   9   2       96.41       98.01      1.29 o
  -1   9   2      980.81      957.24      7.98 o
   1   9   2     1839.60     1866.07     15.65 o
   3   9   2     4997.04     4921.64     46.53 o
   5   9   2      655.59      615.25      7.33 o
   7   9   2     4082.97     3796.99     58.06 o
   9   9   2      913.87      969.88     15.67 o
  11   9   2      227.90      223.87      5.68 o
  13   9   2       39.77       35.76      2.46 o
 -14  10   2       60.91       64.12      2.84 o
 -12  10   2      694.73      677.92     11.47 o
 -10  10   2      831.51      854.62     12.96 o
  -8  10   2      711.01      723.97      9.72 o
  -6  10   2      635.51      644.15      7.63 o
  -4  10   2        2.81        7.82      0.75 o
  -2  10   2     2509.29     2477.89     21.15 o
   0  10   2     1765.68     1762.66     16.06 o
   2  10   2     1527.83     1491.15     13.69 o
   4  10   2      528.92      504.16      6.26 o
   6  10   2      777.14      796.77     13.03 o
   8  10   2      367.22      359.89      8.03 o
  10  10   2      116.77      107.69      4.26 o
  12  10   2        0.11        1.72      1.93 o
 -13  11   2      258.25      285.18      7.35 o
 -11  11   2       40.48       38.45      2.60 o
  -9  11   2      637.04      633.63     14.04 o
  -7  11   2      572.18      557.05      9.95 o
  -5  11   2      436.63      392.22      5.66 o
  -3  11   2     1747.00     1742.42     20.27 o
  -1  11   2     1944.62     1842.26     16.82 o
   1  11   2      120.20      128.26      1.76 o
   3  11   2        0.85        0.85      0.60 o
   5  11   2      213.59      202.83      3.61 o
   7  11   2      294.35      287.71      6.77 o
   9  11   2      444.89      472.76     10.32 o
  11  11   2      147.10      127.53      4.17 o
 -12  12   2      260.23      297.59      9.91 o
 -10  12   2      132.38      158.93      5.94 o
  -8  12   2     1213.14     1186.49     30.13 o
  -6  12   2     1350.29     1365.77     21.70 o
  -4  12   2      679.71      681.01     10.45 o
  -2  12   2        5.17        4.37      0.61 o
   0  12   2     3780.63     3874.63     36.20 o
   2  12   2     2276.59     2256.88     21.39 o
   4  12   2     1181.55     1211.85     14.66 o
   6  12   2      148.23      143.24      4.25 o
   8  12   2     2095.08     2126.23     40.78 o
  10  12   2     2100.68     2135.49     41.14 o
  -9  13   2      145.29      142.85      5.77 o
  -7  13   2      491.64      512.47     10.45 o
  -5  13   2        5.43        5.24      1.27 o
  -3  13   2       39.35       34.62      1.88 o
  -1  13   2       22.85       19.79      2.01 o
   1  13   2      859.71      902.09     10.47 o
   3  13   2     1073.61     1061.86     12.68 o
   5  13   2       14.40       14.61      1.27 o
   7  13   2      963.74      996.42     16.41 o
  -8  14   2      308.14      316.11      7.28 o
  -6  14   2      278.17      296.63      5.73 o
  -4  14   2      133.34      138.42      3.38 o
  -2  14   2       25.88       25.78      1.39 o
   0  14   2       26.04       26.88      2.01 o
   2  14   2      367.25      391.32      5.32 o
   4  14   2      908.11      918.01     14.74 o
   6  14   2      170.32      174.68      4.24 o
  -5  15   2      270.31      270.27      5.48 o
  -3  15   2       11.40       13.33      1.49 o
  -1  15   2       14.74       10.08      1.96 o
   1  15   2      131.27      134.93      2.63 o
   3  15   2       92.68       92.20      2.97 o
 -19   1   3      124.41      110.68      3.23 o
 -17   1   3     1300.70     1333.45     19.13 o
 -15   1   3      171.76      194.09      3.43 o
 -13   1   3      485.62      504.91      6.95 o
 -11   1   3     3584.84     3758.93     43.04 o
  -9   1   3      532.45      443.19      5.46 o
  -7   1   3       77.17       42.33      1.05 o
  -5   1   3     3886.88     4314.99     85.03 o
  -3   1   3      350.60      341.75      5.20 o
  -1   1   3    10169.12    10610.48     79.85 o
   1   1   3     6951.88     7124.26     49.32 o
   3   1   3     2570.38     2645.22     19.26 o
   5   1   3     1120.96     1077.52      8.15 o
   7   1   3     3556.17     3648.67     29.80 o
   9   1   3        4.62        7.25      0.87 o
  11   1   3     1554.76     1465.36     21.04 o
  13   1   3       36.78       32.54      1.63 o
  15   1   3      863.80      909.21     15.02 o
 -18   2   3      817.98      818.34     14.80 o
 -16   2   3        2.36       11.16      1.11 o
 -14   2   3     3050.24     3072.77     42.75 o
 -12   2   3      119.25      131.83      2.03 o
 -10   2   3     2417.15     2686.87     28.30 o
  -8   2   3      658.78      673.80      8.68 o
  -6   2   3     6003.74     6426.51    109.79 o
  -4   2   3     3529.60     3899.35     63.77 o
  -2   2   3    15649.32    16283.50    132.42 o
   0   2   3     4060.45     4096.67     29.27 o
   2   2   3     5288.85     5284.26     37.08 o
   4   2   3      468.60      467.71      3.84 o
   6   2   3       60.40       40.66      0.69 o
   8   2   3      982.38      946.95      9.56 o
  10   2   3       10.64       11.47      1.09 o
  12   2   3       83.90       81.18      2.25 o
  14   2   3       52.91       53.78      2.11 o
  16   2   3       67.73       65.79      2.80 o
 -19   3   3      732.61      765.56     12.47 o
 -17   3   3     4158.62     4243.10     72.10 o
 -15   3   3     6655.14     6621.04     92.46 o
 -13   3   3        3.99        8.01      0.73 o
 -11   3   3     4163.22     4194.94     74.44 o
  -9   3   3     9336.08     9190.17    109.00 o
  -7   3   3     5757.10     5584.41     75.59 o
  -5   3   3     7764.33     8262.17    100.55 o
  -3   3   3     7140.80     7530.58     58.49 o
  -1   3   3    23538.97    22740.32    194.73 o
   1   3   3    14315.05    14088.47     96.95 o
   3   3   3     2599.45     2733.09     19.22 o
   5   3   3     4044.30     3967.95     30.14 o
   7   3   3     1818.62     1777.35     15.69 o
   9   3   3    11229.73    10857.80    120.91 o
  11   3   3      703.17      704.24      9.26 o
  13   3   3       22.54       21.22      1.40 o
  15   3   3     1148.64     1206.58     19.56 o
 -18   4   3     1306.96     1259.40     22.28 o
 -16   4   3      264.15      260.99      4.47 o
 -14   4   3      174.74      205.88      3.31 o
 -12   4   3      177.11      177.98      2.67 o
 -10   4   3     1285.47     1247.15     20.06 o
  -8   4   3     1884.30     1716.97     18.17 o
  -6   4   3     6192.95     6729.39     72.29 o
  -4   4   3      924.30     1019.28      7.93 o
  -2   4   3     3894.73     4062.80     29.78 o
   0   4   3     8082.37     8258.67     57.72 o
   2   4   3     4965.31     5124.06     33.58 o
   4   4   3      191.87      289.11      2.30 o
   6   4   3      880.87      756.84      6.18 o
   8   4   3     1867.09     1728.25     19.55 o
  10   4   3     2335.93     2333.67     30.02 o
  12   4   3     1269.47     1186.91     16.26 o
  14   4   3      197.88      188.29      4.27 o
 -17   5   3      137.15      134.71      3.53 o
 -15   5   3        0.32       -0.32      0.86 o
 -13   5   3       15.51       25.35      1.13 o
 -11   5   3      743.90      712.21      9.85 o
  -9   5   3      955.24      943.02     11.64 o
  -7   5   3      535.42      567.23      5.27 o
  -5   5   3     3243.25     3377.25     25.77 o
  -3   5   3      101.49       87.46      0.91 o
  -1   5   3     4920.57     5721.76     38.96 o
   1   5   3        1.83       -0.58      0.29 o
   3   5   3      296.41      304.44      2.40 o
   5   5   3      406.70      350.52      2.87 o
   7   5   3       10.75       10.40      0.68 o
   9   5   3      511.55      518.82      6.91 o
  11   5   3      611.51      591.37      7.91 o
  13   5   3       20.40       20.86      1.47 o
  15   5   3      219.70      227.27      7.53 o
 -18   6   3       37.21       34.13      2.02 o
 -16   6   3      940.78      866.88     12.89 o
 -14   6   3      403.45      429.87      7.38 o
 -12   6   3      731.65      645.06      8.49 o
 -10   6   3     2490.23     2514.40     28.14 o
  -8   6   3     3385.71     3356.25     35.77 o
  -6   6   3       67.17       51.59      0.87 o
  -4   6   3      201.09      179.24      1.50 o
  -2   6   3        3.07        1.52      0.30 o
   0   6   3      768.91      675.95      4.74 o
   2   6   3     8500.58     8720.51     59.24 o
   4   6   3      744.59      642.36      5.01 o
   6   6   3     1871.45     1944.80     18.23 o
   8   6   3      753.98      755.60      9.73 o
  10   6   3      179.18      196.60      3.26 o
  12   6   3      288.30      282.73      4.62 o
  14   6   3        7.69        9.17      1.50 o
 -17   7   3     3014.46     3173.66     49.02 o
 -15   7   3     4789.69     4734.43     72.28 o
 -13   7   3      423.42      400.34      5.94 o
 -11   7   3     2033.15     1996.90     23.70 o
  -9   7   3    10464.07    10162.29    121.58 o
  -7   7   3     3692.68     3604.55     37.04 o
  -5   7   3     1068.05      936.52      7.68 o
  -3   7   3      167.31      108.62      1.11 o
  -1   7   3     7044.67     7018.50     46.70 o
   1   7   3     2409.56     2137.01     14.80 o
   3   7   3     3628.81     3661.44     27.66 o
   5   7   3       47.16       47.86      1.35 o
   7   7   3     2998.23     2902.91     35.27 o
   9   7   3     3149.61     3194.03     38.77 o
  11   7   3     1214.28     1253.38     19.79 o
  13   7   3      764.46      772.93     16.89 o
 -16   8   3      335.82      336.88      7.04 o
 -14   8   3       81.19       83.15      2.55 o
 -12   8   3      391.40      375.72      5.28 o
 -10   8   3      126.28      113.21      2.00 o
  -8   8   3     2473.88     2265.70     26.88 o
  -6   8   3     1960.70     2018.31     21.34 o
  -4   8   3        0.01        5.57      1.24 o
  -2   8   3      476.18      479.47      3.72 o
   0   8   3       89.00       90.97      1.11 o
   2   8   3      211.96      235.73      2.57 o
   4   8   3      856.62      871.13      9.15 o
   6   8   3      199.56      216.65      3.18 o
   8   8   3      234.99      185.82      3.97 o
  10   8   3      187.17      195.53      4.25 o
  12   8   3       14.59       20.59      1.96 o
 -15   9   3      336.26      353.23      7.35 o
 -13   9   3       37.70       32.10      1.71 o
 -11   9   3      373.52      390.78      6.43 o
  -9   9   3     1233.12     1221.71     14.86 o
  -7   9   3     2463.16     2338.55     27.79 o
  -5   9   3     1145.72     1108.45     12.02 o
  -3   9   3      615.91      580.34      5.43 o
  -1   9   3      229.04      202.28      2.03 o
   1   9   3      189.18      169.51      2.08 o
   3   9   3      211.21      192.11      2.55 o
   5   9   3       35.49       31.52      1.29 o
   7   9   3     2930.01     2851.09     53.91 o
   9   9   3      365.66      378.89      8.47 o
  11   9   3       15.61       15.93      1.90 o
  13   9   3      159.60      145.60      5.47 o
 -14  10   3      246.78      250.05      5.74 o
 -12  10   3      210.43      197.75      4.30 o
 -10  10   3      133.28      117.07      2.77 o
  -8  10   3      898.00      873.60     11.55 o
  -6  10   3        1.57        2.97      0.82 o
  -4  10   3      130.86      151.88      2.10 o
  -2  10   3        1.21       -0.05      0.48 o
   0  10   3       25.51       18.58      0.68 o
   2  10   3       38.30       25.36      0.83 o
   4  10   3       34.47       31.83      1.17 o
   6  10   3       28.12       29.73      1.65 o
   8  10   3       51.16       56.49      2.74 o
  10  10   3        3.51        3.20      1.65 o
  12  10   3       32.00       23.48      2.21 o
 -13  11   3      121.96      132.74      3.79 o
 -11  11   3     1512.50     1632.56     28.73 o
  -9  11   3      366.89      353.68      7.45 o
  -7  11   3        5.42        7.17      1.81 o
  -5  11   3      152.50      136.43      2.69 o
  -3  11   3     1497.00     1442.97     17.72 o
  -1  11   3        4.47        5.06      1.19 o
   1  11   3      612.75      621.13      6.09 o
   3  11   3       29.67       36.14      1.14 o
   5  11   3      223.07      213.96      4.91 o
   7  11   3       35.73       54.43      2.65 o
   9  11   3      653.58      652.73     13.79 o
  11  11   3      146.39      147.82      9.05 o
 -12  12   3       25.74       31.47      2.88 o
 -10  12   3       33.55       42.15      3.19 o
  -8  12   3       59.44       65.38      3.80 o
  -6  12   3      123.89      127.99      3.03 o
  -4  12   3      245.31      205.33      3.87 o
  -2  12   3       88.71       88.21      2.11 o
   0  12   3     3826.85     3761.74     36.58 o
   2  12   3       56.68       59.74      1.41 o
   4  12   3        0.34       -1.35      0.83 o
   6  12   3      231.55      234.52      5.95 o
   8  12   3       33.95       38.06      2.60 o
 -11  13   3        0.94        3.66      3.66 o
  -9  13   3     2924.66     2961.10     72.43 o
  -7  13   3     2202.42     2224.14     34.94 o
  -5  13   3      198.71      210.50      4.43 o
  -3  13   3     1410.64     1409.83     22.61 o
  -1  13   3     5170.72     5203.24     70.29 o
   1  13   3      849.05      905.13     11.04 o
   3  13   3      882.91      897.00     11.53 o
   5  13   3      120.64      123.20      3.28 o
   7  13   3     1626.38     1666.02     26.74 o
  -8  14   3     1287.03     1324.26     25.16 o
  -6  14   3      564.13      584.20     10.08 o
  -4  14   3      414.77      419.35      7.70 o
  -2  14   3        9.54       11.71      1.49 o
   0  14   3     2259.33     2307.85     30.95 o
   2  14   3      480.12      535.97      7.69 o
   4  14   3       75.42       76.02      2.81 o
  -5  15   3       75.33       70.25      4.31 o
  -3  15   3      300.11      313.89      6.21 o
  -1  15   3       55.31       52.33      2.82 o
   1  15   3      166.52      190.13      3.86 o
 -18   0   4       17.16       22.20      2.13 o
 -16   0   4      502.00      509.07     10.85 o
 -14   0   4     4929.58     5023.40    124.50 o
 -12   0   4     9269.35     9974.77    336.83 o
 -10   0   4       86.80      127.71      2.37 o
  -8   0   4       72.67       98.64      2.54 o
  -6   0   4    12106.03    13074.63    646.20 o
  -4   0   4    25959.05    23205.99    451.57 o
  -2   0   4     3536.38     3620.27     45.94 o
   0   0   4      491.48      631.30      6.18 o
   2   0   4     8106.70     8063.26     74.79 o
   4   0   4     4882.56     4512.94     45.29 o
   6   0   4     4846.35     5109.18     55.64 o
   8   0   4        2.20        4.59      0.98 o
  10   0   4     6669.88     6677.41    109.01 o
  12   0   4     2604.93     2667.81     53.37 o
  14   0   4        2.06        3.16      1.74 o
 -19   1   4       36.54       40.14      2.04 o
 -17   1   4     2013.06     2055.70     28.92 o
 -15   1   4      499.98      500.77      7.47 o
 -13   1   4     1553.92     1582.22     22.18 o
 -11   1   4       65.39       97.68      1.51 o
  -9   1   4     2336.33     2442.27     46.40 o
  -7   1   4     7420.78     8201.78    189.23 o
  -5   1   4     5301.51     5816.00    121.11 o
  -3   1   4     2418.14     2691.59     26.44 o
  -1   1   4      917.09      842.64      6.37 o
   1   1   4       25.32       -0.61      0.30 o
   3   1   4     8563.84     8926.00     64.70 o
   5   1   4       42.92       32.12      0.65 o
   7   1   4     1621.32     1533.67     15.34 o
   9   1   4     2224.81     2210.28     25.90 o
  11   1   4      392.03      384.73      6.33 o
  13   1   4      203.51      222.63      4.73 o
  15   1   4        4.24        5.78      1.58 o
 -18   2   4      544.46      536.79     10.01 o
 -16   2   4     1907.55     1908.17     26.84 o
 -14   2   4       92.11      124.22      2.31 o
 -12   2   4     1098.92     1007.82     20.19 o
 -10   2   4    15025.48    15812.76    266.19 o
  -8   2   4     4257.85     4317.36     84.45 o
  -6   2   4      873.02      981.11     15.25 o
  -4   2   4        4.15       19.56      0.48 o
  -2   2   4    27364.13    27138.90    270.13 o
   0   2   4    16220.86    16392.22    118.46 o
   2   2   4     6250.81     6573.62     45.97 o
   4   2   4     6419.38     6691.20     48.55 o
   6   2   4     9666.02     9280.17     71.40 o
   8   2   4      952.17      856.95      9.84 o
  10   2   4      343.85      334.06      5.04 o
  12   2   4      457.52      450.99      7.26 o
  14   2   4      873.72      867.75     13.09 o
 -19   3   4        2.41        3.82      1.20 o
 -17   3   4     1614.46     1572.75     24.49 o
 -15   3   4       37.66       36.08      1.39 o
 -13   3   4      142.18      132.47      2.41 o
 -11   3   4      563.84      519.00      9.93 o
  -9   3   4      226.11      181.92      3.54 o
  -7   3   4     1862.22     1924.51     35.47 o
  -5   3   4     1057.92     1105.53     16.87 o
  -3   3   4      125.76      115.44      1.10 o
  -1   3   4    13821.03    14542.39    101.13 o
   1   3   4     4028.76     4094.20     28.18 o
   3   3   4      366.23      413.46      3.26 o
   5   3   4        1.26        0.38      0.42 o
   7   3   4     2131.96     2041.65     21.16 o
   9   3   4       47.14       38.92      1.34 o
  11   3   4     1485.72     1425.97     20.03 o
  13   3   4       83.18       86.89      2.80 o
  15   3   4        0.94        3.88      1.72 o
 -18   4   4      935.96      887.54     14.13 o
 -16   4   4      516.99      458.00      6.99 o
 -14   4   4        4.07        6.35      0.69 o
 -12   4   4     1646.18     1551.32     18.05 o
 -10   4   4     1521.81     1507.56     23.30 o
  -8   4   4       77.48       74.86      1.19 o
  -6   4   4        1.87        4.34      0.37 o
  -4   4   4    22771.24    24508.60    210.53 o
  -2   4   4      480.07      414.77      3.12 o
   0   4   4       83.63       95.20      1.50 o
   2   4   4     1124.48     1217.19      8.73 o
   4   4   4     6521.97     6344.72     43.47 o
   6   4   4     2632.46     2513.61     22.41 o
   8   4   4      662.66      597.72      7.23 o
  10   4   4     2534.10     2588.64     31.31 o
  12   4   4     2793.58     2854.82     40.54 o
  14   4   4      403.81      404.42      8.44 o
 -17   5   4      164.11      152.58      3.75 o
 -15   5   4       53.37       62.24      2.01 o
 -13   5   4      282.47      238.58      3.78 o
 -11   5   4     1301.07     1343.75     16.77 o
  -9   5   4      835.76      840.62     14.08 o
  -7   5   4        1.70       19.28      0.61 o
  -5   5   4     1105.23     1306.18     11.66 o
  -3   5   4      530.54      661.55      5.38 o
  -1   5   4     1671.73     1827.46     12.71 o
   1   5   4     2651.15     2870.51     19.99 o
   3   5   4     1194.14     1239.78      8.89 o
   5   5   4      650.33      651.97      5.58 o
   7   5   4      426.19      418.84      5.06 o
   9   5   4      126.57       98.61      2.10 o
  11   5   4        8.59        8.00      1.08 o
  13   5   4       85.73       77.89      2.75 o
 -18   6   4      206.05      239.37      5.31 o
 -16   6   4        2.39        6.21      0.99 o
 -14   6   4      395.73      360.14      5.81 o
 -12   6   4      553.84      571.03      7.54 o
 -10   6   4      802.31      790.63      9.58 o
  -8   6   4      120.84      130.65      2.29 o
  -6   6   4     1419.96     1503.21     13.63 o
  -4   6   4     4834.54     4685.97     34.73 o
  -2   6   4     2598.02     2669.83     19.68 o
   0   6   4      153.02      181.58      1.51 o
   2   6   4     8648.41     8740.66     60.41 o
   4   6   4     1185.26     1184.62      9.76 o
   6   6   4     2279.45     2221.32     23.08 o
   8   6   4        0.02        2.24      0.82 o
  10   6   4     1323.90     1381.78     20.05 o
  12   6   4     2100.78     2046.46     34.64 o
  14   6   4     1842.64     2028.36     41.67 o
 -17   7   4        4.40        5.82      1.25 o
 -15   7   4      295.64      273.53      5.15 o
 -13   7   4      776.61      775.40     10.75 o
 -11   7   4      303.89      316.65      4.51 o
  -9   7   4        0.83        1.70      0.72 o
  -7   7   4     5554.64     5497.65     64.81 o
  -5   7   4       67.15       76.16      1.10 o
  -3   7   4        1.81        3.52      0.34 o
  -1   7   4       41.00       31.48      0.63 o
   1   7   4     1757.24     1690.15     12.27 o
   3   7   4      502.55      471.51      4.68 o
   5   7   4     2045.64     1990.29     19.40 o
   7   7   4     2399.32     2366.61     32.36 o
   9   7   4      951.71      980.69     15.81 o
  11   7   4      299.12      334.64      7.78 o
  13   7   4        2.61        8.13      1.65 o
 -16   8   4     1152.55     1158.80     20.66 o
 -14   8   4      248.53      248.94      4.83 o
 -12   8   4        8.54       11.07      0.92 o
 -10   8   4     2695.12     2708.46     31.98 o
  -8   8   4     8120.14     7890.85     92.17 o
  -6   8   4       17.77       22.95      0.86 o
  -4   8   4     1048.18     1061.31     10.38 o
  -2   8   4     5395.62     5579.66     47.21 o
   0   8   4     1266.97     1129.54      9.48 o
   2   8   4      388.86      386.02      4.01 o
   4   8   4     1771.57     1790.71     18.99 o
   6   8   4     2099.03     2153.14     30.50 o
   8   8   4     2099.35     2065.41     39.32 o
  10   8   4       61.36       60.45      2.85 o
  12   8   4      792.20      822.46     16.83 o
 -15   9   4     1687.15     1703.72     29.86 o
 -13   9   4      118.87       95.70      2.68 o
 -11   9   4        1.03        2.27      0.86 o
  -9   9   4       92.88       85.76      1.75 o
  -7   9   4     6908.03     6728.50     73.04 o
  -5   9   4      417.96      345.35      4.31 o
  -3   9   4       12.29       15.38      0.64 o
  -1   9   4     2463.57     2442.79     21.43 o
   1   9   4      864.15      859.76      8.60 o
   3   9   4       45.30       47.07      1.20 o
   5   9   4      385.58      366.98      5.16 o
   7   9   4     1644.32     1568.05     30.35 o
   9   9   4      187.45      183.63      5.06 o
  11   9   4      116.78      135.52      4.42 o
 -14  10   4     2155.05     2158.63     37.55 o
 -12  10   4      725.51      725.08     12.09 o
 -10  10   4       77.41       84.62      2.53 o
  -8  10   4      576.00      560.12      7.71 o
  -6  10   4     1300.58     1304.89     14.71 o
  -4  10   4     4579.06     4523.32     45.93 o
  -2  10   4     2009.06     1838.08     18.82 o
   0  10   4     1695.98     1624.29     16.54 o
   2  10   4     3469.99     3446.19     33.02 o
   4  10   4     1844.36     1907.57     23.60 o
   6  10   4      542.91      529.49      9.10 o
   8  10   4      135.60      120.56      3.92 o
  10  10   4      750.82      746.54     15.44 o
 -13  11   4        1.85        5.46      1.32 o
 -11  11   4        0.33       -0.69      1.17 o
  -9  11   4      391.79      399.28      7.29 o
  -7  11   4     1110.29     1160.49     16.93 o
  -5  11   4      319.99      340.28      5.03 o
  -3  11   4       48.93       39.65      1.40 o
  -1  11   4      335.49      307.38      3.92 o
   1  11   4     2007.14     2083.77     21.15 o
   3  11   4     2147.26     2124.81     21.58 o
   5  11   4       74.53       72.39      2.09 o
   7  11   4      608.96      578.63     12.28 o
   9  11   4      857.81      919.09     18.66 o
 -12  12   4     1088.18     1085.10     22.93 o
 -10  12   4     1886.16     1936.28     47.77 o
  -8  12   4      525.09      540.62     22.84 o
  -6  12   4      386.35      390.53      6.91 o
  -4  12   4      945.02      920.96     15.06 o
  -2  12   4     2535.94     2573.98     32.93 o
   0  12   4     3668.79     3664.81     42.82 o
   2  12   4       62.99       67.29      1.69 o
   4  12   4      974.31      968.42     13.49 o
   6  12   4      455.06      483.45     10.57 o
   8  12   4      767.79      774.47     16.08 o
 -11  13   4       15.52       21.28      2.58 o
  -9  13   4      393.42      408.33     12.93 o
  -7  13   4      934.55      913.92     14.94 o
  -5  13   4        0.61       -1.21      1.01 o
  -3  13   4      901.79      869.96     14.46 o
  -1  13   4       22.61       16.43      1.31 o
   1  13   4      151.33      173.79      2.96 o
   3  13   4       76.03       72.03      2.00 o
   5  13   4       30.23       26.35      2.13 o
   7  13   4       33.90       32.32      3.45 o
  -8  14   4      122.63      126.33      4.05 o
  -6  14   4      262.87      274.32      5.48 o
  -4  14   4      598.33      590.26     10.27 o
  -2  14   4      913.76      960.91     15.95 o
   0  14   4      566.29      575.90      9.60 o
   2  14   4      208.49      209.39      3.64 o
   4  14   4      687.12      700.06     12.82 o
  -3  15   4      193.81      212.54      4.68 o
  -1  15   4      911.23      921.78     17.35 o
 -19   1   5      291.25      282.01      5.71 o
 -17   1   5     1451.59     1507.51     21.33 o
 -15   1   5     4220.10     4252.47     58.95 o
 -13   1   5     3281.38     3268.72     68.43 o
 -11   1   5     1227.57     1298.08     27.98 o
  -9   1   5     2152.65     2320.47     51.17 o
  -7   1   5     4390.01     4406.24    144.75 o
  -5   1   5    17687.67    19049.81    359.48 o
  -3   1   5      386.75      513.89      4.60 o
  -1   1   5     6700.34     6856.75     54.02 o
   1   1   5     2704.61     2444.95     17.46 o
   3   1   5     1597.17     1588.14     11.66 o
   5   1   5       10.89       11.08      0.46 o
   7   1   5        8.68        8.69      0.71 o
   9   1   5     3536.09     3435.70     39.86 o
  11   1   5     1586.01     1687.75     21.86 o
  13   1   5      126.55      137.01      3.25 o
 -18   2   5     1085.56     1045.35     18.41 o
 -16   2   5       35.55       33.91      1.34 o
 -14   2   5     1081.47     1070.70     14.18 o
 -12   2   5     1732.70     1876.53     47.06 o
 -10   2   5       16.56       11.38      0.77 o
  -8   2   5     2036.66     2117.14     32.02 o
  -6   2   5     3091.56     3564.75     85.92 o
  -4   2   5     1850.82     2132.43     25.03 o
  -2   2   5       51.00       41.85      0.67 o
   0   2   5       10.38        8.29      0.38 o
   2   2   5       28.67       14.79      0.41 o
   4   2   5      557.32      508.96      4.07 o
   6   2   5      497.92      469.08      4.70 o
   8   2   5      170.37      151.81      2.39 o
  10   2   5      790.38      770.87     10.47 o
  12   2   5       90.82       86.00      2.54 o
  14   2   5      310.49      338.44      6.58 o
 -19   3   5        7.69        7.53      1.17 o
 -17   3   5      107.81      107.72      2.49 o
 -15   3   5      152.25      142.74      2.63 o
 -13   3   5      540.59      474.26     10.19 o
 -11   3   5      136.50      103.43      2.91 o
  -9   3   5       66.76       71.87      1.54 o
  -7   3   5     2538.17     2613.54     47.17 o
  -5   3   5     3883.31     4791.92     84.44 o
  -3   3   5     2072.70     2356.07     19.49 o
  -1   3   5       31.30       55.86      0.63 o
   1   3   5       82.48       98.04      1.01 o
   3   3   5        3.13        8.45      0.39 o
   5   3   5      238.05      238.83      2.36 o
   7   3   5       32.88       22.54      0.96 o
   9   3   5     1029.47      927.46     11.43 o
  11   3   5      395.19      384.48      6.26 o
  13   3   5      668.79      694.87     13.29 o
 -18   4   5      639.06      587.36      9.58 o
 -16   4   5     1010.23      999.07     14.23 o
 -14   4   5     1374.47     1372.66     17.02 o
 -12   4   5       44.10       23.17      0.82 o
 -10   4   5     2375.89     2378.78     38.82 o
  -8   4   5     6297.80     6603.67    100.36 o
  -6   4   5       94.03       77.60      1.42 o
  -4   4   5     1360.24     1316.11     12.56 o
  -2   4   5      675.23      767.95      5.82 o
   0   4   5     7116.54     7270.52     51.31 o
   2   4   5    11372.43    11493.19     81.75 o
   4   4   5     1618.32     1619.35     12.09 o
   6   4   5     3472.56     3482.67     34.35 o
   8   4   5       49.05       45.19      1.45 o
  10   4   5      190.46      226.98      3.70 o
  12   4   5      846.38      823.24     14.79 o
  14   4   5      349.14      393.76     12.07 o
 -19   5   5      373.75      362.65      7.19 o
 -17   5   5     3223.14     3273.48     55.80 o
 -15   5   5     9722.94     9366.95    141.66 o
 -13   5   5     2751.65     2684.52     35.39 o
 -11   5   5      880.80      848.32     10.73 o
  -9   5   5     5019.23     5098.47     93.62 o
  -7   5   5    10819.48    10614.12    131.13 o
  -5   5   5    14565.23    14433.63    144.01 o
  -3   5   5      411.60      420.94      3.49 o
  -1   5   5    11192.33    11106.51     79.97 o
   1   5   5    18254.56    17227.59    119.70 o
   3   5   5     4165.25     4290.11     30.55 o
   5   5   5     2300.25     2352.54     21.74 o
   7   5   5     1364.74     1378.67     15.83 o
   9   5   5     4318.33     4364.58     61.07 o
  11   5   5     3563.09     3810.78     57.65 o
  13   5   5      675.49      721.39     15.05 o
 -18   6   5      178.18      173.80      4.05 o
 -16   6   5      419.51      392.03      6.88 o
 -14   6   5      617.12      564.08      8.59 o
 -12   6   5     1620.13     1527.58     20.44 o
 -10   6   5      145.42      150.60      2.24 o
  -8   6   5    12726.08    12731.09    192.16 o
  -6   6   5     1784.33     1743.20     15.38 o
  -4   6   5       19.02       33.15      0.63 o
  -2   6   5      847.89      843.73      6.54 o
   0   6   5     1088.15     1077.15      7.92 o
   2   6   5     1109.61     1057.84      8.78 o
   4   6   5     2552.94     2503.32     23.50 o
   6   6   5      463.48      462.41      6.24 o
   8   6   5     1160.90     1143.02     16.17 o
  10   6   5      946.97      977.00     17.48 o
  12   6   5      393.34      398.59      8.06 o
 -17   7   5       26.76       22.18      1.52 o
 -15   7   5        6.97       10.22      1.12 o
 -13   7   5      586.85      571.21      8.71 o
 -11   7   5      105.53      107.80      1.95 o
  -9   7   5      495.26      463.41      7.41 o
  -7   7   5       33.64       31.47      0.89 o
  -5   7   5       76.78       68.36      1.18 o
  -3   7   5        2.71       10.69      0.52 o
  -1   7   5      708.68      788.97      6.55 o
   1   7   5     1015.97     1012.42      8.40 o
   3   7   5     2568.04     2492.53     25.20 o
   5   7   5      297.24      280.30      3.75 o
   7   7   5      107.77      109.47      2.91 o
   9   7   5       33.02       31.28      2.12 o
  11   7   5       18.16       16.47      1.96 o
 -16   8   5      324.35      349.51      7.08 o
 -14   8   5       77.59       81.34      2.36 o
 -12   8   5        6.16        3.51      0.73 o
 -10   8   5       54.85       47.46      1.37 o
  -8   8   5      498.28      494.40      6.01 o
  -6   8   5       17.42       20.28      0.80 o
  -4   8   5       86.39       69.70      1.26 o
  -2   8   5      572.95      552.78      5.48 o
   0   8   5      713.37      730.43      6.71 o
   2   8   5       31.66       35.66      1.10 o
   4   8   5      163.70      176.16      2.63 o
   6   8   5      574.45      593.01      8.92 o
   8   8   5       51.36       54.54      2.71 o
  10   8   5      170.64      204.03      5.57 o
  12   8   5      398.60      450.04     10.18 o
 -15   9   5     2995.13     3052.94     52.40 o
 -13   9   5      578.05      547.00      9.31 o
 -11   9   5        4.18        4.35      0.86 o
  -9   9   5     2274.15     2215.32     26.36 o
  -7   9   5      822.15      806.40      9.28 o
  -5   9   5     1807.96     1865.75     19.20 o
  -3   9   5      812.62      730.56      7.36 o
  -1   9   5     1291.74     1190.98     12.53 o
   1   9   5     2076.87     2048.51     19.80 o
   3   9   5     2361.30     2343.79     25.72 o
   5   9   5       57.13       62.73      1.79 o
   7   9   5       28.73       35.57      2.21 o
   9   9   5      579.97      593.19     12.53 o
  11   9   5      821.49      860.19     17.98 o
 -14  10   5       74.24      103.96      3.25 o
 -12  10   5       50.19       57.91      2.21 o
 -10  10   5      104.25      103.16      2.50 o
  -8  10   5      138.05      129.42      2.51 o
  -6  10   5      142.18      171.85      2.60 o
  -4  10   5       31.74       23.38      0.89 o
  -2  10   5       35.08       26.14      1.00 o
   0  10   5        0.01        2.06      0.63 o
   2  10   5      127.04      127.59      1.98 o
   4  10   5      532.15      517.91      7.05 o
   6  10   5        8.90        8.70      1.14 o
   8  10   5       87.83       89.62      3.48 o
  10  10   5        6.59       12.70      2.01 o
 -13  11   5     1179.12     1195.52     21.46 o
 -11  11   5      141.35      143.67      3.50 o
  -9  11   5      525.86      534.79      8.57 o
  -7  11   5     3006.97     2958.69     38.37 o
  -5  11   5     1563.58     1541.86     19.76 o
  -3  11   5       11.92       11.42      1.10 o
  -1  11   5      204.00      236.26      3.64 o
   1  11   5     1862.31     1805.45     19.23 o
   3  11   5      588.24      610.01      7.68 o
   5  11   5      256.80      248.80      5.60 o
   7  11   5      557.30      541.60     11.72 o
   9  11   5     1361.75     1407.37     27.77 o
 -12  12   5        0.65       -0.63      1.62 o
 -10  12   5      103.36      102.07      3.88 o
  -8  12   5     1333.53     1299.46     37.06 o
  -6  12   5      670.15      701.46     11.70 o
  -4  12   5        0.12       -0.43      1.01 o
  -2  12   5      180.65      154.10      3.54 o
   0  12   5     2336.55     2299.35     27.13 o
   2  12   5      832.96      852.03     10.44 o
   4  12   5      220.49      248.52      4.50 o
   6  12   5      308.37      328.08      8.83 o
 -11  13   5      235.47      237.46     11.20 o
  -9  13   5       76.83       76.04      4.31 o
  -7  13   5       84.80       86.59      3.66 o
  -5  13   5      273.43      292.45      5.63 o
  -3  13   5      172.75      170.82      3.79 o
  -1  13   5       69.28       78.41      2.65 o
   1  13   5      412.57      409.83      6.19 o
   3  13   5       32.51       30.04      2.23 o
   5  13   5      100.59      105.31      3.38 o
  -8  14   5      528.95      551.94     11.34 o
  -6  14   5      814.24      844.81     14.14 o
  -4  14   5       20.38       23.35      2.57 o
  -2  14   5        2.54        4.02      2.34 o
   0  14   5      709.21      675.18     13.06 o
   2  14   5      639.46      683.63      9.58 o
 -20   0   6       23.95       27.06      2.27 o
 -18   0   6     1503.20     1490.91     36.37 o
 -16   0   6     3560.08     3674.81     80.76 o
 -14   0   6     2627.11     2714.80     74.30 o
 -12   0   6      717.78      882.06     31.60 o
 -10   0   6     5249.62     5512.85    207.16 o
  -8   0   6     6897.72     7091.23    309.32 o
  -6   0   6    12926.72    13956.47    441.24 o
  -4   0   6        0.40       -1.49      0.75 o
  -2   0   6     3126.19     3058.38     41.36 o
   0   0   6    30054.44    30386.50    334.72 o
   2   0   6     7738.28     7504.78     77.88 o
   4   0   6       94.20       99.80      1.62 o
   6   0   6     4810.50     4977.05     69.05 o
   8   0   6     8715.20     8388.54    136.94 o
  10   0   6     1834.65     1786.93     30.17 o
  12   0   6      686.89      761.06     16.49 o
  14   0   6     1978.21     2234.96     81.02 o
 -19   1   6       15.83       12.97      1.17 o
 -17   1   6      742.62      747.04     11.85 o
 -15   1   6     2149.78     2217.28     41.24 o
 -13   1   6       11.67       13.96      0.57 o
 -11   1   6     1414.45     1692.21     41.48 o
  -9   1   6     1759.85     1782.26     46.79 o
  -7   1   6     4544.87     4910.90    144.14 o
  -5   1   6     2376.01     2611.00     41.54 o
  -3   1   6       86.45       88.57      1.12 o
  -1   1   6     7608.49     7968.68     60.78 o
   1   1   6      172.19       94.58      1.01 o
   3   1   6     3037.46     3177.62     23.13 o
   5   1   6       11.91        7.06      0.55 o
   7   1   6      438.59      466.25      6.00 o
   9   1   6     1568.26     1560.25     18.63 o
  11   1   6      797.32      806.28     12.88 o
  13   1   6        1.24       -1.06      1.55 o
 -20   2   6      145.51      141.52      3.43 o
 -18   2   6      427.92      430.14      8.02 o
 -16   2   6      151.00      141.12      3.15 o
 -14   2   6      370.04      371.27      7.13 o
 -12   2   6      807.17      884.20     27.45 o
 -10   2   6      172.27      166.38      3.28 o
  -8   2   6        1.50        1.70      0.49 o
  -6   2   6      139.34      169.77      3.10 o
  -4   2   6     1441.62     1592.02     16.75 o
  -2   2   6     3835.75     4001.55     32.11 o
   0   2   6      189.30      159.19      1.39 o
   2   2   6        2.27        1.96      0.38 o
   4   2   6     1697.79     1733.80     13.99 o
   6   2   6     3479.05     3311.07     34.03 o
   8   2   6      433.22      467.51      6.57 o
  10   2   6       25.96       13.19      1.22 o
  12   2   6     1217.81     1303.27     22.71 o
 -19   3   6       76.79       70.20      2.26 o
 -17   3   6       27.91       27.43      1.29 o
 -15   3   6     1747.21     1637.34     23.13 o
 -13   3   6      350.69      351.01      9.51 o
 -11   3   6      252.55      212.59      3.81 o
  -9   3   6     1177.94     1200.25     15.26 o
  -7   3   6     5745.95     6309.37    136.61 o
  -5   3   6     1071.18     1354.96     17.03 o
  -3   3   6     2736.22     3177.17     25.85 o
  -1   3   6      278.73      277.55      2.40 o
   1   3   6     2718.91     2533.25     18.99 o
   3   3   6     2252.50     2335.01     17.82 o
   5   3   6     2331.51     2339.58     22.44 o
   7   3   6     1540.47     1552.05     18.53 o
   9   3   6        2.79        4.88      1.08 o
  11   3   6        0.14       -2.48      2.01 o
  13   3   6      280.35      312.81     11.64 o
 -18   4   6       88.22       97.36      2.52 o
 -16   4   6     2640.00     2523.53     35.00 o
 -14   4   6     1241.81     1214.04     16.20 o
 -12   4   6      698.31      701.66     10.34 o
 -10   4   6     1485.21     1425.60     25.58 o
  -8   4   6     9217.61     9426.01    136.94 o
  -6   4   6     1076.31     1070.93     15.69 o
  -4   4   6      131.05      119.34      1.27 o
  -2   4   6     1736.27     1690.06     12.81 o
   0   4   6     9946.56     9892.14     69.63 o
   2   4   6     2897.85     2885.52     22.15 o
   4   4   6        4.45        4.73      0.56 o
   6   4   6     1187.72     1209.79     13.56 o
   8   4   6     4076.37     3920.54     52.73 o
  10   4   6      257.89      302.67      6.39 o
  12   4   6        9.31       12.27      1.96 o
 -19   5   6      211.71      178.59      4.37 o
 -17   5   6        3.08        8.47      1.11 o
 -15   5   6       69.57       73.07      2.02 o
 -13   5   6      343.82      351.01      5.97 o
 -11   5   6      496.04      447.06      7.98 o
  -9   5   6     1232.61     1309.79     24.40 o
  -7   5   6     1955.13     2247.67     33.39 o
  -5   5   6      225.79      284.46      3.54 o
  -3   5   6       19.31       18.45      0.56 o
  -1   5   6      681.53      777.70      5.90 o
   1   5   6       76.98       82.38      1.15 o
   3   5   6     2632.23     2560.71     22.50 o
   5   5   6      258.87      254.48      3.38 o
   7   5   6      206.96      178.13      3.62 o
   9   5   6       44.65       47.92      2.34 o
  11   5   6       13.84       12.50      1.65 o
 -18   6   6     1148.88     1137.56     20.00 o
 -16   6   6     1468.33     1443.14     22.52 o
 -14   6   6      844.83      815.81     13.01 o
 -12   6   6      385.82      383.47      5.58 o
 -10   6   6     7766.27     7792.76    116.15 o
  -8   6   6     5660.17     5862.92     85.56 o
  -6   6   6     3139.84     3142.90     30.30 o
  -4   6   6       13.54        7.45      0.40 o
  -2   6   6     2865.63     2895.45     23.00 o
   0   6   6     2469.56     2335.23     18.78 o
   2   6   6     9578.61     9281.75     83.02 o
   4   6   6       32.78       28.88      1.10 o
   6   6   6     3014.47     2967.02     43.65 o
   8   6   6     2092.90     2123.86     34.23 o
  10   6   6      510.88      534.24     11.39 o
  12   6   6      166.06      155.71      4.25 o
 -17   7   6      776.34      806.46     14.51 o
 -15   7   6      488.75      480.90      8.15 o
 -13   7   6      228.90      213.72      3.78 o
 -11   7   6      110.97      119.31      2.28 o
  -9   7   6       19.35       14.24      0.82 o
  -7   7   6     3784.65     3713.19     51.37 o
  -5   7   6     3294.33     3110.28     32.61 o
  -3   7   6        2.54        2.82      0.46 o
  -1   7   6     3905.97     4072.50     34.21 o
   1   7   6      776.80      790.32      7.00 o
   3   7   6       80.54       81.78      1.62 o
   5   7   6       80.66       72.29      1.78 o
   7   7   6       17.88       11.31      1.42 o
   9   7   6      632.53      624.22     13.04 o
  11   7   6      801.94      849.90     17.32 o
 -16   8   6        4.95        9.13      1.27 o
 -14   8   6       17.73       21.47      1.36 o
 -12   8   6     1319.73     1278.64     18.55 o
 -10   8   6      467.45      465.59      6.34 o
  -8   8   6      299.32      276.99      3.61 o
  -6   8   6      393.60      341.49      4.26 o
  -4   8   6      415.86      381.34      4.34 o
  -2   8   6      275.53      215.72      2.54 o
   0   8   6      498.34      515.87      5.05 o
   2   8   6      197.06      197.83      2.57 o
   4   8   6        2.82        0.86      0.71 o
   6   8   6     1266.94     1258.12     20.70 o
   8   8   6      178.28      175.89      4.86 o
  10   8   6       62.36       53.59      3.16 o
 -15   9   6     1131.07     1141.26     20.27 o
 -13   9   6      377.93      369.18      6.60 o
 -11   9   6        5.53        5.77      0.88 o
  -9   9   6       12.89       15.64      0.86 o
  -7   9   6     1182.00     1210.59     13.63 o
  -5   9   6       82.42       55.63      1.23 o
  -3   9   6      100.70       95.72      1.62 o
  -1   9   6      444.36      477.47      5.76 o
   1   9   6      656.40      626.03      7.00 o
   3   9   6      528.31      523.92      6.16 o
   5   9   6       26.38       25.30      1.45 o
   7   9   6      348.71      350.27      6.80 o
   9   9   6      717.86      757.45     19.05 o
 -14  10   6     2225.10     2303.32     39.97 o
 -12  10   6       39.83       36.16      1.83 o
 -10  10   6     2622.43     2640.47     37.61 o
  -8  10   6     3243.16     3202.78     39.95 o
  -6  10   6     4037.81     4160.55     43.87 o
  -4  10   6       18.19        9.42      0.76 o
  -2  10   6      733.72      826.90     10.99 o
   0  10   6     6317.52     6282.11     69.56 o
   2  10   6     3985.19     3978.20     41.45 o
   4  10   6       10.25       13.55      1.08 o
   6  10   6     1058.41     1085.62     20.65 o
   8  10   6     3804.40     4070.32     92.78 o
 -13  11   6      188.34      176.64      4.49 o
 -11  11   6       20.82       16.05      1.51 o
  -9  11   6     1627.06     1653.01     24.06 o
  -7  11   6     2015.06     1969.56     24.54 o
  -5  11   6     1527.03     1512.95     20.75 o
  -3  11   6        0.05        0.83      0.94 o
  -1  11   6      790.66      793.12     12.14 o
   1  11   6     1017.49     1050.98     11.90 o
   3  11   6     2132.58     2201.28     29.67 o
   5  11   6       15.44       11.91      1.23 o
   7  11   6       76.33       93.95      5.60 o
 -12  12   6      141.52      141.11      3.90 o
 -10  12   6       70.17       64.26      3.13 o
  -8  12   6      152.71      155.34      4.12 o
  -6  12   6      277.91      287.51      5.60 o
  -4  12   6      517.81      513.96      8.88 o
  -2  12   6      832.96      791.99     13.19 o
   0  12   6      106.35      112.73      3.03 o
   2  12   6      130.54      129.33      2.42 o
   4  12   6      593.61      624.64      9.79 o
   6  12   6      942.32      907.71     16.22 o
  -9  13   6      122.35      118.24      3.60 o
  -7  13   6       21.59       25.01      2.87 o
  -5  13   6      252.28      241.64      4.90 o
  -3  13   6       32.17       36.41      1.94 o
  -1  13   6       42.27       52.81      2.22 o
   1  13   6        0.03       -2.72      1.36 o
   3  13   6      470.33      485.93      7.79 o
  -6  14   6      304.37      355.85      6.65 o
  -4  14   6      241.21      227.30      4.78 o
  -2  14   6     2419.13     2497.29     39.44 o
   0  14   6      599.21      601.60     11.95 o
 -19   1   7      560.38      505.10      9.15 o
 -17   1   7      641.56      640.76     10.79 o
 -15   1   7      178.08      158.27      3.10 o
 -13   1   7     3427.30     3585.62    131.63 o
 -11   1   7     2227.63     2298.08     64.18 o
  -9   1   7      791.87      719.47     23.49 o
  -7   1   7     1457.68     1760.41     34.18 o
  -5   1   7     1836.71     1816.76     22.90 o
  -3   1   7     5044.66     5252.63     49.08 o
  -1   1   7     3691.35     3912.33     30.09 o
   1   1   7      369.16      373.44      3.20 o
   3   1   7      941.38      944.35      7.72 o
   5   1   7     2201.50     2178.96     21.75 o
   7   1   7      598.37      638.92      9.22 o
   9   1   7      385.87      358.13      7.68 o
  11   1   7        2.12        1.49      1.45 o
 -20   2   7      303.63      317.46      6.13 o
 -18   2   7      318.08      283.96      6.36 o
 -16   2   7      366.01      363.61      6.00 o
 -14   2   7        5.35       14.37      1.37 o
 -12   2   7      219.97      259.83      5.05 o
 -10   2   7       40.49       27.99      1.57 o
  -8   2   7      727.01      732.82     18.08 o
  -6   2   7      318.48      297.32      4.80 o
  -4   2   7      258.33      258.59      2.81 o
  -2   2   7      453.92      465.73      4.65 o
   0   2   7     1897.98     1961.92     15.73 o
   2   2   7     1349.69     1301.31     11.12 o
   4   2   7       59.06       53.24      1.08 o
   6   2   7     1169.31     1102.87     15.53 o
   8   2   7       56.54       64.62      2.41 o
  10   2   7      190.67      182.45      4.80 o
  12   2   7      677.53      691.26     22.84 o
 -19   3   7     2952.46     2874.22     56.08 o
 -17   3   7      200.58      188.53      3.99 o
 -15   3   7     4294.87     4159.06     63.52 o
 -13   3   7     5780.70     5769.60     99.08 o
 -11   3   7     1754.61     1731.12     27.22 o
  -9   3   7       17.46       23.39      0.79 o
  -7   3   7     2543.96     2456.21     45.61 o
  -5   3   7    19691.91    20453.55    221.65 o
  -3   3   7     5869.43     5850.50     46.68 o
  -1   3   7     1421.48     1453.89     11.15 o
   1   3   7     4179.47     3952.16     31.66 o
   3   3   7     3890.31     3811.60     34.78 o
   5   3   7     2630.38     2733.54     33.00 o
   7   3   7      192.88      165.95      3.44 o
   9   3   7      991.58      950.11     16.04 o
  11   3   7     2220.88     2431.80     56.48 o
 -18   4   7      115.40      116.23      3.36 o
 -16   4   7      481.08      468.05      8.59 o
 -14   4   7     2288.94     2129.85     30.31 o
 -12   4   7     4006.90     3955.90     61.78 o
 -10   4   7      105.85       90.14      3.31 o
  -8   4   7    14620.81    15284.32    281.43 o
  -6   4   7     1826.03     1823.68     27.12 o
  -4   4   7      146.89      128.10      1.54 o
  -2   4   7       24.10       47.90      0.70 o
   0   4   7      197.43      184.34      1.80 o
   2   4   7     5794.97     5620.41     47.26 o
   4   4   7     3805.22     3740.88     38.73 o
   6   4   7      184.48      177.96      3.59 o
   8   4   7      591.05      611.39      9.79 o
  10   4   7      377.16      390.04      8.49 o
  12   4   7        1.94        2.76      2.15 o
 -19   5   7      707.26      754.15     15.64 o
 -17   5   7     1653.85     1637.34     32.38 o
 -15   5   7     1052.13     1009.46     17.69 o
 -13   5   7      116.34      117.55      2.34 o
 -11   5   7     6174.61     5872.19     71.53 o
  -9   5   7      498.87      459.93      5.62 o
  -7   5   7     2662.73     2785.54     43.05 o
  -5   5   7       33.68       48.10      0.98 o
  -3   5   7      985.98      994.14      9.06 o
  -1   5   7     1186.70     1260.53     10.55 o
   1   5   7     1887.28     1893.09     17.06 o
   3   5   7     1078.36     1067.78     11.09 o
   5   5   7      549.38      539.07      8.05 o
   7   5   7     1149.40     1139.39     18.84 o
   9   5   7      985.32      943.17     14.60 o
  11   5   7        1.85       -2.28      2.57 o
 -18   6   7      462.44      449.86      9.83 o
 -16   6   7     1292.05     1282.16     25.66 o
 -14   6   7      530.88      537.85     11.12 o
 -12   6   7        6.40        6.19      0.64 o
 -10   6   7       16.68       20.25      1.18 o
  -8   6   7     2763.07     2878.18     34.95 o
  -6   6   7      858.87      780.43      8.82 o
  -4   6   7      821.30      805.77      8.82 o
  -2   6   7       32.24       41.98      1.02 o
   0   6   7     1330.11     1397.30     12.37 o
   2   6   7     3912.84     3946.20     41.48 o
   4   6   7       15.63       15.27      0.85 o
   6   6   7      173.32      168.51      3.80 o
   8   6   7       85.95       87.91      3.23 o
  10   6   7      135.60      136.82      4.49 o
 -17   7   7       14.16       17.61      1.61 o
 -15   7   7     2409.11     2352.69     40.80 o
 -13   7   7     2668.89     2578.57     39.55 o
 -11   7   7       97.13       93.26      2.00 o
  -9   7   7     1906.12     1889.79     24.45 o
  -7   7   7     3573.65     3623.56     42.51 o
  -5   7   7     6661.87     6372.35     64.14 o
  -3   7   7     2181.49     2008.71     20.61 o
  -1   7   7      525.57      552.19      5.93 o
   1   7   7     6397.65     6199.16     63.06 o
   3   7   7      114.20      115.32      2.25 o
   5   7   7     2187.57     2202.34     36.40 o
   7   7   7       72.21       82.63      4.14 o
   9   7   7     1008.88     1084.26     26.29 o
 -16   8   7      209.30      205.29      4.46 o
 -14   8   7      475.43      448.86      7.64 o
 -12   8   7      472.46      437.56      7.46 o
 -10   8   7      120.61      110.20      2.07 o
  -8   8   7     1227.03     1201.59     14.52 o
  -6   8   7     1017.26      984.84     11.15 o
  -4   8   7      658.83      541.72      5.94 o
  -2   8   7      236.75      202.30      2.67 o
   0   8   7      262.01      267.48      3.11 o
   2   8   7     1031.10     1000.35     11.62 o
   4   8   7      438.65      432.89      6.46 o
   6   8   7        0.05       -1.48      1.35 o
   8   8   7     1076.18     1140.81     25.14 o
  10   8   7       85.11       71.97      5.17 o
 -15   9   7       92.93       93.97      2.86 o
 -13   9   7     1034.03     1033.46     16.51 o
 -11   9   7     1112.01     1124.81     16.43 o
  -9   9   7      713.43      681.42      8.97 o
  -7   9   7      170.22      183.14      2.65 o
  -5   9   7     1219.43     1080.73     11.40 o
  -3   9   7      864.68      814.27      8.77 o
  -1   9   7      119.22      107.29      2.13 o
   1   9   7      175.23      164.22      3.61 o
   3   9   7      186.47      172.91      2.72 o
   5   9   7      339.66      348.06      6.86 o
   7   9   7       17.53       19.61      2.13 o
   9   9   7      249.87      290.04     11.20 o
 -14  10   7        5.30        2.77      1.49 o
 -12  10   7       84.54       82.82      2.52 o
 -10  10   7      176.03      186.21      3.96 o
  -8  10   7       61.68       69.23      2.23 o
  -6  10   7       17.06        7.92      0.78 o
  -4  10   7      154.65      133.57      2.37 o
  -2  10   7      590.55      593.68      8.69 o
   0  10   7       13.27       10.93      1.25 o
   2  10   7      159.60      154.72      2.63 o
   4  10   7        0.26       -0.69      0.95 o
   6  10   7       96.48       88.16      3.49 o
   8  10   7       67.32       70.68      4.74 o
 -13  11   7      173.76      180.79      4.44 o
 -11  11   7     1522.44     1561.18     24.68 o
  -9  11   7      102.76      114.13      3.07 o
  -7  11   7       11.66       12.88      0.93 o
  -5  11   7      613.85      606.42      8.92 o
  -3  11   7     1296.76     1185.80     19.03 o
  -1  11   7      350.48      380.45      6.90 o
   1  11   7      203.75      217.29      3.87 o
   3  11   7      437.94      455.14      7.31 o
   5  11   7      278.77      284.38      5.05 o
 -12  12   7       11.20       14.71      1.71 o
 -10  12   7      224.83      214.77      5.85 o
  -8  12   7      861.57      910.73     17.43 o
  -6  12   7      128.63      115.26      3.05 o
  -4  12   7        0.63        1.25      1.04 o
  -2  12   7        1.37       -0.80      1.07 o
   0  12   7       98.27      103.22      3.03 o
   2  12   7      422.13      422.02      7.94 o
   4  12   7       75.68      108.80      3.17 o
  -9  13   7      274.56      294.29      6.66 o
  -7  13   7     1726.59     1714.25     27.11 o
  -5  13   7     3275.71     3336.32     52.01 o
  -3  13   7      615.43      652.03     11.14 o
  -1  13   7        0.05        0.15      1.27 o
   1  13   7      358.40      389.05      8.16 o
  -4  14   7     1049.42     1060.73     17.44 o
  -2  14   7       19.48       19.39      3.02 o
 -20   0   8      563.61      561.91     15.95 o
 -18   0   8      206.71      182.52      6.45 o
 -16   0   8        9.05       15.14      1.06 o
 -14   0   8        2.76       10.86      1.37 o
 -12   0   8      517.65      522.61     25.40 o
 -10   0   8       42.48       38.80      1.25 o
  -8   0   8      243.53      337.78     10.31 o
  -6   0   8     1142.57     1279.30     23.80 o
  -4   0   8      692.40      820.99     10.16 o
  -2   0   8      316.27      260.53      4.84 o
   0   0   8     2355.01     2596.58     34.14 o
   2   0   8      307.31      261.84      4.75 o
   4   0   8       34.38       37.10      1.65 o
   6   0   8       23.54       15.51      2.15 o
   8   0   8       53.36       44.39      3.88 o
  10   0   8       86.67       84.04      5.17 o
 -19   1   8       27.47       31.58      1.81 o
 -17   1   8      298.52      276.09      5.24 o
 -15   1   8     2370.00     2446.66     77.84 o
 -13   1   8      342.66      404.00     16.02 o
 -11   1   8      107.35      164.61      5.15 o
  -9   1   8     2699.99     2970.06     73.23 o
  -7   1   8      444.65      391.97      7.21 o
  -5   1   8     3327.32     3592.65     39.24 o
  -3   1   8      124.62      110.64      1.41 o
  -1   1   8      927.11      971.35      8.48 o
   1   1   8     2865.16     2772.70     29.79 o
   3   1   8     2973.90     2827.70     30.49 o
   5   1   8       92.56       55.44      1.99 o
   7   1   8        8.65        1.08      1.22 o
   9   1   8     1211.52     1168.95     25.60 o
  11   1   8      350.60      322.38      8.53 o
 -20   2   8      380.21      356.32      7.86 o
 -18   2   8      468.01      488.72     10.18 o
 -16   2   8     2171.11     2143.77     36.59 o
 -14   2   8     8736.06     8698.56    170.53 o
 -12   2   8     2096.03     2123.45     56.92 o
 -10   2   8      215.02      191.70      4.44 o
  -8   2   8     5108.60     5265.06     94.43 o
  -6   2   8    13845.83    14694.33    223.06 o
  -4   2   8     3141.83     3083.24     29.47 o
  -2   2   8      658.07      732.15      7.47 o
   0   2   8     3943.80     3923.67     36.71 o
   2   2   8     8821.15     8476.68     90.19 o
   4   2   8     4179.21     4020.48     48.29 o
   6   2   8        2.25        4.10      2.59 o
   8   2   8     2873.43     2665.23     56.38 o
  10   2   8     2838.86     2927.27     62.17 o
 -19   3   8      361.35      374.08     11.07 o
 -17   3   8      127.46      134.37      3.26 o
 -15   3   8      159.77      160.50      3.49 o
 -13   3   8     3069.14     3053.23     52.71 o
 -11   3   8      192.74      193.55      3.58 o
  -9   3   8        0.27        2.72      0.40 o
  -7   3   8     4564.66     5141.41     78.95 o
  -5   3   8     1884.91     1997.28     19.96 o
  -3   3   8      255.68      270.08      2.64 o
  -1   3   8      780.35      835.00      7.71 o
   1   3   8      403.69      387.15      4.33 o
   3   3   8       58.17       55.27      1.45 o
   5   3   8      558.36      594.33     10.61 o
   7   3   8       56.47       45.31      2.58 o
   9   3   8      770.43      749.93     17.07 o
  11   3   8       10.04       12.80      2.13 o
 -18   4   8        0.96        0.63      0.99 o
 -16   4   8      519.70      508.40     10.94 o
 -14   4   8       55.43       53.74      1.97 o
 -12   4   8      568.31      577.10      9.58 o
 -10   4   8      112.11      103.85      2.38 o
  -8   4   8     1605.79     1674.85     28.82 o
  -6   4   8       73.66       58.32      1.15 o
  -4   4   8      923.96      938.89     10.25 o
  -2   4   8      117.62      107.81      1.58 o
   0   4   8     1793.63     1697.64     15.55 o
   2   4   8     1409.48     1304.01     12.89 o
   4   4   8     2594.46     2510.28     34.38 o
   6   4   8      870.29      799.39     17.67 o
   8   4   8      779.92      820.92     18.43 o
  10   4   8      240.47      223.15      6.55 o
 -19   5   8       54.02       41.22      2.14 o
 -17   5   8       29.09       31.67      1.69 o
 -15   5   8       59.77       56.99      1.85 o
 -13   5   8       36.34       35.73      1.54 o
 -11   5   8     2307.22     2231.75     27.45 o
  -9   5   8      617.60      602.45      7.72 o
  -7   5   8       25.07       19.08      0.81 o
  -5   5   8      513.10      496.70      5.70 o
  -3   5   8       30.77       43.87      1.02 o
  -1   5   8      841.18      780.36      8.35 o
   1   5   8     1707.79     1690.07     15.56 o
   3   5   8       48.93       43.41      1.33 o
   5   5   8      177.81      171.60      4.34 o
   7   5   8        3.15        2.15      3.02 o
   9   5   8       61.47       56.11      3.19 o
 -18   6   8        6.74        6.03      1.30 o
 -16   6   8       69.67       65.18      2.45 o
 -14   6   8      478.45      472.10      8.81 o
 -12   6   8      416.75      412.14      6.33 o
 -10   6   8      395.46      381.78      5.56 o
  -8   6   8      239.16      234.84      3.50 o
  -6   6   8      690.18      716.93      8.85 o
  -4   6   8      420.67      469.50      5.16 o
  -2   6   8       13.69       16.39      0.73 o
   0   6   8     1388.21     1402.19     13.00 o
   2   6   8     3224.43     3178.13     36.84 o
   4   6   8        0.35        1.19      0.98 o
   6   6   8       79.03       78.79      3.19 o
   8   6   8      597.84      631.14     14.63 o
  10   6   8      872.72      873.77     19.81 o
 -17   7   8      263.30      280.09      6.65 o
 -15   7   8     1455.42     1446.60     28.89 o
 -13   7   8      352.64      354.97      6.13 o
 -11   7   8      131.42      118.37      2.51 o
  -9   7   8      527.17      514.91      6.89 o
  -7   7   8       11.27       17.55      0.79 o
  -5   7   8      399.29      319.50      3.70 o
  -3   7   8      689.05      668.95      7.24 o
  -1   7   8      221.96      248.00      3.12 o
   1   7   8      868.88      901.82      9.66 o
   3   7   8       85.28       86.33      1.99 o
   5   7   8        2.57        4.96      1.52 o
   7   7   8       63.33       64.85      3.19 o
   9   7   8        3.79        5.39      1.83 o
 -16   8   8     1937.44     1954.14     38.75 o
 -14   8   8     2381.34     2413.70     37.12 o
 -12   8   8      439.60      415.65      7.18 o
 -10   8   8      145.19      132.19      2.46 o
  -8   8   8     3158.60     3128.25     36.86 o
  -6   8   8     4833.88     5039.12     50.82 o
  -4   8   8     2590.91     2497.84     25.57 o
  -2   8   8        3.27        8.40      0.73 o
   0   8   8     4828.10     4849.59     56.06 o
   2   8   8     7468.51     7325.92     81.00 o
   4   8   8     2428.04     2393.95     34.14 o
   6   8   8      396.86      381.96      9.29 o
   8   8   8     1630.52     1641.06     35.50 o
 -15   9   8      650.84      623.26     11.50 o
 -13   9   8      291.80      286.35      5.36 o
 -11   9   8       45.87       39.89      1.82 o
  -9   9   8      371.28      386.96      5.84 o
  -7   9   8     1491.40     1512.47     16.27 o
  -5   9   8     2541.63     2484.92     26.52 o
  -3   9   8        1.13        7.57      0.75 o
  -1   9   8     1207.51     1228.20     17.02 o
   1   9   8     2552.13     2607.12     33.84 o
   3   9   8      850.89      849.16     11.22 o
   5   9   8       99.12       99.52      2.97 o
   7   9   8       39.60       33.19      2.44 o
 -14  10   8      223.80      205.56      4.64 o
 -12  10   8       10.05        7.94      1.25 o
 -10  10   8       17.13       21.01      1.51 o
  -8  10   8      133.71      139.55      2.66 o
  -6  10   8      184.25      158.76      2.49 o
  -4  10   8      610.28      578.09      7.94 o
  -2  10   8       22.95       21.11      1.27 o
   0  10   8       27.65       27.66      1.50 o
   2  10   8      133.62      133.24      2.77 o
   4  10   8       52.22       53.23      1.99 o
   6  10   8        4.62        6.70      1.66 o
 -13  11   8      417.02      439.20      8.70 o
 -11  11   8      443.66      434.05      7.84 o
  -9  11   8     1291.61     1364.16     21.68 o
  -7  11   8      343.95      343.64      5.32 o
  -5  11   8      439.22      386.41      6.87 o
  -3  11   8       52.59       55.34      2.16 o
  -1  11   8        1.27       -0.15      1.04 o
   1  11   8       10.96       10.24      1.34 o
   3  11   8      793.71      807.67     14.24 o
   5  11   8        2.51        2.43      1.66 o
 -10  12   8        0.80        1.37      1.62 o
  -8  12   8     1045.56     1059.01     20.03 o
  -6  12   8     2954.23     3012.24     46.96 o
  -4  12   8     1924.14     1987.35     31.37 o
  -2  12   8        6.12        3.35      1.20 o
   0  12   8     1247.28     1310.28     21.26 o
   2  12   8      679.68      680.36     15.20 o
  -7  13   8      149.76      128.49      3.21 o
  -5  13   8      309.80      319.06      6.07 o
  -3  13   8      373.10      383.00      7.17 o
  -1  13   8      101.99      103.97      3.09 o
 -19   1   9     1567.37     1548.36     30.24 o
 -17   1   9     1085.19     1126.85     23.39 o
 -15   1   9       98.17       91.44      2.26 o
 -13   1   9        9.93        8.95      1.71 o
 -11   1   9     1086.04     1180.23     36.57 o
  -9   1   9     1331.40     1275.54     27.14 o
  -7   1   9     1071.84     1141.07     17.34 o
  -5   1   9     1682.46     1683.52     16.40 o
  -3   1   9     8178.24     7960.14     89.99 o
  -1   1   9       86.96       87.67      1.36 o
   1   1   9       48.23       32.15      1.11 o
   3   1   9     1197.28     1161.55     12.98 o
   5   1   9      548.79      564.80     12.80 o
   7   1   9      829.11      818.78     18.28 o
   9   1   9      282.72      273.02      7.31 o
 -18   2   9        1.63        2.90      0.99 o
 -16   2   9      369.68      360.68      7.79 o
 -14   2   9      179.79      183.95      4.39 o
 -12   2   9      507.68      546.07      9.80 o
 -10   2   9      444.72      437.94      8.87 o
  -8   2   9     1826.29     1972.39     31.72 o
  -6   2   9      674.58      637.05      6.75 o
  -4   2   9        7.05        4.49      0.56 o
  -2   2   9      477.52      516.78      5.90 o
   0   2   9      602.17      614.68      6.53 o
   2   2   9     2309.53     2332.21     25.33 o
   4   2   9     1655.39     1581.00     22.34 o
   6   2   9       70.33       55.38      2.74 o
   8   2   9      581.75      644.79     14.93 o
  10   2   9       13.19       26.94      2.44 o
 -19   3   9      358.87      360.93     11.02 o
 -17   3   9     1673.91     1687.53     41.25 o
 -15   3   9     5535.97     5471.34    107.23 o
 -13   3   9      280.92      276.30      5.38 o
 -11   3   9      916.35      854.52     15.66 o
  -9   3   9     6538.51     6349.09     72.88 o
  -7   3   9     4896.33     4743.39     49.96 o
  -5   3   9      271.90      280.17      3.20 o
  -3   3   9      372.66      360.26      4.22 o
  -1   3   9     8800.68     8624.39     86.08 o
   1   3   9     1033.91     1053.37     10.90 o
   3   3   9      381.71      362.23      5.09 o
   5   3   9       36.00       37.44      2.12 o
   7   3   9     1006.26      983.05     21.64 o
   9   3   9     1636.91     1593.89     34.59 o
 -18   4   9      449.00      441.33     11.87 o
 -16   4   9     1464.48     1486.85     29.92 o
 -14   4   9      227.05      216.83      4.58 o
 -12   4   9     3467.97     3388.03     47.97 o
 -10   4   9      214.20      224.79      3.56 o
  -8   4   9     2216.03     2160.58     26.81 o
  -6   4   9     3878.03     3902.54     51.01 o
  -4   4   9      572.16      486.84      5.28 o
  -2   4   9      460.37      460.16      5.09 o
   0   4   9       26.33       26.96      0.88 o
   2   4   9     1121.48     1106.14     11.59 o
   4   4   9      103.31       98.44      2.60 o
   6   4   9        4.87        4.09      1.52 o
   8   4   9      193.96      196.50      9.05 o
  10   4   9      176.78      167.73      5.49 o
 -17   5   9      189.55      176.57      5.94 o
 -15   5   9      424.93      416.11      9.81 o
 -13   5   9     3633.91     3612.52     55.36 o
 -11   5   9      958.37      972.58     13.15 o
  -9   5   9     5061.17     5000.14     65.51 o
  -7   5   9      310.12      368.92      4.54 o
  -5   5   9     6028.27     5881.70     62.95 o
  -3   5   9     5618.82     5343.32     54.03 o
  -1   5   9      106.68       97.33      1.62 o
   1   5   9      241.54      240.30      2.91 o
   3   5   9       69.80       72.72      2.00 o
   5   5   9     1751.73     1698.94     36.41 o
   7   5   9      822.58      834.39     18.74 o
   9   5   9       10.50        6.09      2.15 o
 -18   6   9       23.12       25.75      1.65 o
 -16   6   9      139.33      139.73      3.86 o
 -14   6   9      710.71      729.55     13.10 o
 -12   6   9     2693.79     2605.81     36.73 o
 -10   6   9      403.91      401.79      5.89 o
  -8   6   9     1581.39     1605.27     20.17 o
  -6   6   9     1232.42     1254.47     15.10 o
  -4   6   9      364.86      357.79      4.10 o
  -2   6   9       70.56       72.01      1.39 o
   0   6   9      363.23      333.38      3.74 o
   2   6   9     6956.93     6905.47     83.44 o
   4   6   9      710.14      725.89     12.88 o
   6   6   9       27.51       30.98      2.27 o
   8   6   9      316.07      319.93      9.70 o
 -17   7   9     1912.57     1902.34     37.67 o
 -15   7   9     2514.60     2444.37     48.03 o
 -13   7   9      626.16      593.06      9.65 o
 -11   7   9     5758.80     5650.10     79.10 o
  -9   7   9     3079.40     2989.82     37.12 o
  -7   7   9     1950.80     1994.40     23.73 o
  -5   7   9      715.64      724.39      7.77 o
  -3   7   9      808.16      748.96      8.10 o
  -1   7   9     2520.09     2528.91     26.04 o
   1   7   9     3723.44     3757.18     45.75 o
   3   7   9      592.90      604.47      8.14 o
   5   7   9       68.38       82.27      3.19 o
   7   7   9      374.29      351.60      8.99 o
 -16   8   9       92.88       90.46      3.23 o
 -14   8   9      153.73      144.91      5.41 o
 -12   8   9       58.32       49.37      1.79 o
 -10   8   9      554.06      558.33      7.96 o
  -8   8   9      149.57      157.09      2.63 o
  -6   8   9     1430.36     1324.35     13.78 o
  -4   8   9        0.06        2.03      0.62 o
  -2   8   9       53.57       47.40      1.39 o
   0   8   9      284.56      286.72      5.07 o
   2   8   9     1278.86     1262.20     16.83 o
   4   8   9        1.52        1.57      1.06 o
   6   8   9        0.00       -0.20      1.66 o
 -15   9   9      148.13      162.82      3.83 o
 -13   9   9       50.27       51.53      2.07 o
 -11   9   9     2344.41     2393.25     37.00 o
  -9   9   9     1251.37     1195.67     19.06 o
  -7   9   9      305.32      281.49      4.28 o
  -5   9   9     1555.02     1437.52     16.35 o
  -3   9   9      467.96      459.57      6.15 o
  -1   9   9      566.71      571.75      9.00 o
   1   9   9      784.01      812.80     13.51 o
   3   9   9      142.14      140.73      3.40 o
   5   9   9      320.79      343.48      8.52 o
 -14  10   9        1.55        3.50      1.27 o
 -12  10   9      341.75      347.94      7.08 o
 -10  10   9      265.45      261.09      5.18 o
  -8  10   9      101.18       94.61      2.75 o
  -6  10   9       11.51       15.49      0.97 o
  -4  10   9       60.85       55.22      1.88 o
  -2  10   9      390.17      366.12      6.65 o
   0  10   9      312.85      287.45      5.55 o
   2  10   9      316.35      319.52      5.77 o
   4  10   9       66.14       74.91      2.56 o
 -11  11   9      373.44      368.29      7.62 o
  -9  11   9      562.56      576.16      9.97 o
  -7  11   9      198.49      197.15      3.66 o
  -5  11   9      143.73      137.10      3.21 o
  -3  11   9      707.78      726.27     12.21 o
  -1  11   9      236.04      262.39      5.26 o
   1  11   9       46.88       51.20      3.61 o
   3  11   9      175.33      176.73      4.11 o
 -10  12   9      141.80      169.36      5.09 o
  -8  12   9      101.88      131.17      4.40 o
  -6  12   9     1292.15     1360.42     21.75 o
  -4  12   9        4.16       -1.28      1.37 o
  -2  12   9        8.69       11.55      1.39 o
   0  12   9        1.09        1.54      1.67 o
  -5  13   9      219.11      212.75      4.49 o
 -18   0  10      202.38      187.04      7.33 o
 -16   0  10     2651.13     2702.09    167.86 o
 -14   0  10     7011.61     7017.13    359.33 o
 -12   0  10     2529.84     2632.24     76.57 o
 -10   0  10      195.24      220.91      8.21 o
  -8   0  10     3148.01     3489.08     84.52 o
  -6   0  10     4567.18     4742.17     69.92 o
  -4   0  10     8233.19     8096.14    119.76 o
  -2   0  10     3638.94     3309.99     58.69 o
   0   0  10      536.36      540.63      8.95 o
   2   0  10     4831.75     4907.08     74.50 o
   4   0  10    12369.86    11509.58    266.11 o
   6   0  10      580.00      630.93     20.26 o
   8   0  10      202.73      197.38      8.19 o
 -19   1  10       94.37       91.46      3.00 o
 -17   1  10      269.35      249.73      9.02 o
 -15   1  10     1312.28     1271.47     34.38 o
 -13   1  10     1999.68     2070.22     52.13 o
 -11   1  10      560.53      618.75     13.05 o
  -9   1  10     3279.73     3531.73     67.42 o
  -7   1  10     1066.33     1031.63     14.25 o
  -5   1  10     1799.57     1831.80     19.36 o
  -3   1  10      780.99      743.85      8.90 o
  -1   1  10       83.49       74.81      1.39 o
   1   1  10     1396.19     1388.30     15.29 o
   3   1  10     2223.00     2165.39     26.43 o
   5   1  10      201.00      223.95      5.94 o
   7   1  10        3.11        5.96      1.66 o
   9   1  10      109.11      107.13      4.27 o
 -18   2  10      585.41      574.86     14.62 o
 -16   2  10      348.44      372.17      8.03 o
 -14   2  10      170.89      163.52      4.11 o
 -12   2  10       68.33       73.49      2.50 o
 -10   2  10       25.65       26.67      1.20 o
  -8   2  10      859.08      841.86     10.13 o
  -6   2  10      645.90      606.14      6.87 o
  -4   2  10        3.58        5.16      0.64 o
  -2   2  10     5543.19     5366.78     56.77 o
   0   2  10      517.89      494.05      5.81 o
   2   2  10      419.11      362.93      4.57 o
   4   2  10      210.65      209.38      5.03 o
   6   2  10      948.09      896.41     19.96 o
   8   2  10       71.92       70.20      5.17 o
 -19   3  10      169.17      174.83      5.49 o
 -17   3  10      622.27      620.17     15.84 o
 -15   3  10       18.61       14.91      1.39 o
 -13   3  10     1391.31     1391.00     24.43 o
 -11   3  10       55.05       49.02      1.31 o
  -9   3  10        1.80        3.73      0.65 o
  -7   3  10        1.80        4.13      0.55 o
  -5   3  10     1372.98     1426.38     15.61 o
  -3   3  10        8.09        5.48      0.91 o
  -1   3  10       22.94       27.89      1.01 o
   1   3  10      705.17      708.16      8.63 o
   3   3  10        7.30        7.55      0.97 o
   5   3  10      192.03      170.86      5.02 o
   7   3  10       21.04       21.55      2.13 o
   9   3  10        3.23        3.88      3.02 o
 -18   4  10      245.64      246.94      7.31 o
 -16   4  10      553.63      558.45     14.62 o
 -14   4  10     1048.17     1065.31     21.72 o
 -12   4  10     2165.58     2145.17     30.55 o
 -10   4  10       94.53       99.29      1.95 o
  -8   4  10      139.38      153.17      2.32 o
  -6   4  10      256.74      278.97      3.81 o
  -4   4  10     5703.97     5777.38     62.12 o
  -2   4  10      284.48      261.38      3.20 o
   0   4  10      663.27      627.56      6.80 o
   2   4  10     2026.96     1996.07     24.44 o
   4   4  10     1636.50     1610.00     30.31 o
   6   4  10      333.36      324.52      8.23 o
   8   4  10      223.65      229.84      6.55 o
 -17   5  10       43.26       29.36      2.44 o
 -15   5  10      595.44      576.79     12.44 o
 -13   5  10      485.85      469.84      8.68 o
 -11   5  10        0.09        2.47      0.71 o
  -9   5  10      226.89      217.30      3.23 o
  -7   5  10        8.43       15.05      0.79 o
  -5   5  10       19.33       24.40      0.94 o
  -3   5  10      220.42      200.54      2.58 o
  -1   5  10      524.99      516.59      5.83 o
   1   5  10      171.59      181.24      2.71 o
   3   5  10      881.40      871.39     13.70 o
   5   5  10       63.07       61.79      2.88 o
   7   5  10        8.21        9.99      1.83 o
 -16   6  10      229.55      237.26      5.52 o
 -14   6  10     1331.66     1326.17     23.02 o
 -12   6  10      701.86      708.32     11.43 o
 -10   6  10     3097.28     3075.81     43.38 o
  -8   6  10      147.45      128.04      2.30 o
  -6   6  10      780.36      830.08      9.34 o
  -4   6  10     1790.38     1669.58     17.28 o
  -2   6  10     1313.33     1212.81     13.44 o
   0   6  10       55.87       55.78      1.58 o
   2   6  10      460.32      443.15      6.47 o
   4   6  10     1358.76     1384.75     29.71 o
   6   6  10      299.48      306.53      7.92 o
 -17   7  10       14.95       13.85      1.34 o
 -15   7  10      166.19      167.49      4.37 o
 -13   7  10     1733.78     1655.02     25.68 o
 -11   7  10        6.48        9.44      1.09 o
  -9   7  10        7.98        8.50      0.90 o
  -7   7  10      902.62      893.64     11.02 o
  -5   7  10      555.44      557.45      6.40 o
  -3   7  10       20.05       18.63      0.91 o
  -1   7  10       62.57       63.69      1.72 o
   1   7  10     1342.32     1335.13     17.72 o
   3   7  10        4.48        2.25      1.08 o
   5   7  10      631.76      660.87     15.08 o
 -16   8  10      204.89      191.10      5.14 o
 -14   8  10      322.94      323.36      7.67 o
 -12   8  10      135.62      138.00      3.11 o
 -10   8  10      318.48      342.29      5.52 o
  -8   8  10     2518.43     2415.36     34.45 o
  -6   8  10      114.27      138.41      2.29 o
  -4   8  10       94.47       95.64      1.85 o
  -2   8  10      953.40      949.70     13.35 o
   0   8  10       97.25      100.14      2.73 o
   2   8  10      427.53      455.07      7.11 o
   4   8  10       12.69       10.30      1.66 o
 -15   9  10      798.28      807.57     17.87 o
 -13   9  10     1870.27     1836.89     31.96 o
 -11   9  10      439.23      419.59      7.42 o
  -9   9  10      857.77      858.46     14.01 o
  -7   9  10      678.91      719.74     10.36 o
  -5   9  10     1435.66     1351.56     17.25 o
  -3   9  10      145.60      153.59      3.18 o
  -1   9  10       11.48       19.14      3.16 o
   1   9  10     2950.51     3044.36     47.70 o
   3   9  10      432.25      448.25      8.44 o
 -12  10  10     1049.10     1039.67     18.72 o
 -10  10  10      746.24      815.04     13.43 o
  -8  10  10      387.53      388.55      6.07 o
  -6  10  10     4706.73     4809.16     62.51 o
  -4  10  10     2312.94     2285.98     35.80 o
  -2  10  10      302.44      302.90      5.77 o
   0  10  10      163.51      160.31      3.76 o
   2  10  10     1182.86     1174.47     24.94 o
 -11  11  10      788.61      804.76     14.95 o
  -9  11  10        0.72        1.47      1.42 o
  -7  11  10      467.94      510.87      9.36 o
  -5  11  10     1055.22      994.55     16.20 o
  -3  11  10      143.56      145.51      3.50 o
  -1  11  10       59.99       44.23      2.22 o
   1  11  10      297.87      314.87      6.96 o
  -8  12  10        9.24       13.53      1.61 o
  -6  12  10        0.11       -2.22      1.11 o
  -4  12  10      131.95      134.06      3.43 o
  -2  12  10       52.52       50.00      2.25 o
 -19   1  11       26.77       35.16      1.96 o
 -17   1  11       69.65       75.37      4.09 o
 -15   1  11     5619.45     5766.48    174.69 o
 -13   1  11     3109.09     3034.40     60.23 o
 -11   1  11      249.74      263.77      4.16 o
  -9   1  11     5564.10     5605.97     68.89 o
  -7   1  11     6966.49     6921.19     78.12 o
  -5   1  11     1040.12     1096.56     12.83 o
  -3   1  11      120.19      145.50      2.32 o
  -1   1  11      757.26      766.83      8.71 o
   1   1  11     1281.70     1340.53     14.88 o
   3   1  11     2313.93     2319.29     35.27 o
   5   1  11      274.62      237.46      6.40 o
   7   1  11      211.89      210.31      6.09 o
 -18   2  11      198.43      195.94      5.79 o
 -16   2  11      196.01      196.21      4.73 o
 -14   2  11     1143.14     1097.52     18.88 o
 -12   2  11      675.77      662.55      9.63 o
 -10   2  11       31.75       35.95      1.12 o
  -8   2  11     1332.26     1352.58     16.11 o
  -6   2  11     3532.46     3648.78     41.41 o
  -4   2  11       13.41       20.02      0.88 o
  -2   2  11      717.79      713.04      8.07 o
   0   2  11      425.39      430.18      5.22 o
   2   2  11      110.88      114.22      2.31 o
   4   2  11      908.50      850.48     18.89 o
   6   2  11      238.59      254.92      6.70 o
 -17   3  11      492.28      482.47     12.64 o
 -15   3  11      246.96      233.67      5.64 o
 -13   3  11      788.61      763.78     12.12 o
 -11   3  11      404.32      417.10      5.90 o
  -9   3  11     1222.35     1223.92     14.88 o
  -7   3  11      869.06      859.71     10.50 o
  -5   3  11      203.84      180.33      2.52 o
  -3   3  11     2394.27     2191.33     23.55 o
  -1   3  11       25.24       22.65      0.94 o
   1   3  11      103.69      104.85      2.03 o
   3   3  11       43.38       41.36      2.21 o
   5   3  11       24.84       24.37      2.13 o
   7   3  11      688.16      736.55     16.91 o
 -18   4  11       12.21        5.25      1.66 o
 -16   4  11      318.47      347.45      9.91 o
 -14   4  11      359.69      367.14      7.04 o
 -12   4  11      615.91      639.13      9.45 o
 -10   4  11      113.04      107.68      2.07 o
  -8   4  11      297.76      286.90      4.14 o
  -6   4  11      938.67      914.30     10.23 o
  -4   4  11      101.84       95.73      1.73 o
  -2   4  11      316.43      301.06      3.66 o
   0   4  11      467.44      465.68      5.05 o
   2   4  11      994.39      986.26     15.11 o
   4   4  11      590.90      638.33     14.47 o
   6   4  11       63.64       73.57      4.74 o
 -17   5  11      726.99      724.07     18.72 o
 -15   5  11     5580.66     5466.07    114.03 o
 -13   5  11     4233.09     4132.02     69.85 o
 -11   5  11       47.53       42.29      1.54 o
  -9   5  11     2315.71     2247.39     29.64 o
  -7   5  11     3984.90     3933.25     46.22 o
  -5   5  11     4411.73     4434.81     47.86 o
  -3   5  11      314.18      309.23      3.88 o
  -1   5  11     3021.02     2991.09     31.84 o
   1   5  11     4033.72     4044.81     49.26 o
   3   5  11     1663.86     1680.70     31.17 o
   5   5  11       48.89       54.49      2.88 o
 -16   6  11      619.93      584.71     12.30 o
 -14   6  11      457.28      473.42     10.23 o
 -12   6  11     2589.07     2445.31     37.54 o
 -10   6  11        6.32        3.44      0.97 o
  -8   6  11     1808.64     1708.41     21.42 o
  -6   6  11     1960.64     2032.65     24.35 o
  -4   6  11      922.21      944.81     10.46 o
  -2   6  11      105.47      104.47      1.90 o
   0   6  11       18.31       20.89      1.38 o
   2   6  11     1108.94     1109.57     18.35 o
   4   6  11      899.05      960.37     21.18 o
   6   6  11       15.14       18.75      2.13 o
 -15   7  11       27.85       38.76      2.01 o
 -13   7  11       50.72       53.77      2.30 o
 -11   7  11      204.25      210.83      4.14 o
  -9   7  11       80.54       79.91      2.33 o
  -7   7  11      443.43      400.60      6.55 o
  -5   7  11      468.65      439.00      5.71 o
  -3   7  11      599.68      581.16      7.42 o
  -1   7  11      391.90      401.91      7.17 o
   1   7  11      712.95      698.67     11.84 o
   3   7  11       99.08      109.64      3.62 o
   5   7  11      432.51      430.07     10.35 o
 -14   8  11      112.43      129.87      3.22 o
 -12   8  11      769.26      702.11     12.90 o
 -10   8  11       96.57       90.83      2.58 o
  -8   8  11      339.98      336.96      6.19 o
  -6   8  11       79.93       76.06      2.07 o
  -4   8  11      122.09      107.74      2.10 o
  -2   8  11      466.54      479.27      8.34 o
   0   8  11      120.01      114.49      3.06 o
   2   8  11      295.88      304.94      6.70 o
   4   8  11      646.14      658.63     14.92 o
 -13   9  11       21.40       22.55      1.71 o
 -11   9  11       31.87       34.66      2.26 o
  -9   9  11      476.52      452.30      8.00 o
  -7   9  11      661.73      749.85     11.24 o
  -5   9  11     1697.32     1658.80     22.15 o
  -3   9  11       62.41       55.97      2.07 o
  -1   9  11     1826.87     1813.03     28.82 o
   1   9  11      450.13      484.83      9.52 o
   3   9  11      294.49      273.66      9.48 o
 -12  10  11       52.21       73.85      2.82 o
 -10  10  11       80.16       78.12      2.88 o
  -8  10  11        9.23       11.59      1.32 o
  -6  10  11       82.94       85.18      2.84 o
  -4  10  11        0.83       -0.58      1.13 o
  -2  10  11        0.52        1.30      1.74 o
   0  10  11      510.84      531.78      9.39 o
  -9  11  11      890.11      894.94     16.62 o
  -7  11  11     1236.87     1217.34     22.94 o
  -5  11  11     1962.67     2042.21     32.16 o
  -3  11  11       25.41       26.37      2.61 o
 -18   0  12      802.65      850.29     28.87 o
 -16   0  12     2031.61     2226.64    109.03 o
 -14   0  12     1303.10     1256.86     42.91 o
 -12   0  12      263.82      263.09      6.25 o
 -10   0  12      173.62      181.12      4.48 o
  -8   0  12     4486.27     4566.36     80.40 o
  -6   0  12     8296.44     8217.41    121.30 o
  -4   0  12       12.86       11.64      1.39 o
  -2   0  12      752.02      703.69     13.49 o
   0   0  12     1416.84     1361.82     23.29 o
   2   0  12       77.08      109.05      4.22 o
   4   0  12      498.36      451.65     15.08 o
   6   0  12      116.83      147.82      6.90 o
 -17   1  12       39.48       32.03      1.56 o
 -15   1  12     1741.84     1787.22     41.55 o
 -13   1  12     2137.74     2144.46     29.88 o
 -11   1  12      674.58      686.76     10.05 o
  -9   1  12      176.77      174.71      2.53 o
  -7   1  12     2579.34     2651.30     27.95 o
  -5   1  12      206.43      191.14      2.82 o
  -3   1  12     2404.02     2359.96     29.96 o
  -1   1  12        1.38        1.53      0.80 o
   1   1  12     1158.44     1145.70     14.08 o
   3   1  12      287.91      333.16      8.23 o
   5   1  12      300.63      286.38      7.31 o
 -18   2  12     1972.39     2014.77     48.71 o
 -16   2  12      857.97      798.90     15.98 o
 -14   2  12      774.05      810.78     16.07 o
 -12   2  12      274.01      292.39      4.63 o
 -10   2  12     1609.17     1659.70     20.74 o
  -8   2  12      280.80      269.89      3.71 o
  -6   2  12      118.85      139.27      2.20 o
  -4   2  12     3187.84     3125.49     35.75 o
  -2   2  12     1259.00     1151.17     14.54 o
   0   2  12       28.46       21.20      1.04 o
   2   2  12      133.47      132.18      3.27 o
   4   2  12     1023.52      967.49     21.18 o
   6   2  12      938.05     1026.54     22.70 o
 -17   3  12        1.25        1.29      1.52 o
 -15   3  12       30.11       32.12      1.65 o
 -13   3  12      417.51      420.14      7.84 o
 -11   3  12        0.24        1.76      0.81 o
  -9   3  12       82.36       90.81      1.96 o
  -7   3  12      204.79      208.00      2.89 o
  -5   3  12        9.60       10.48      0.87 o
  -3   3  12      422.52      404.62      5.58 o
  -1   3  12       28.88       28.46      1.32 o
   1   3  12      962.63      930.95     13.23 o
   3   3  12      199.78      219.32      5.94 o
   5   3  12      142.12      154.49      9.91 o
 -16   4  12      949.43      904.31     22.83 o
 -14   4  12      135.32      126.84      3.48 o
 -12   4  12       78.65       78.64      2.04 o
 -10   4  12      249.55      269.61      4.88 o
  -8   4  12     2007.34     1987.72     24.86 o
  -6   4  12       27.17       22.78      1.05 o
  -4   4  12       68.35       75.52      1.81 o
  -2   4  12     2749.97     2661.91     29.66 o
   0   4  12      873.96      874.95     13.03 o
   2   4  12       94.50       96.81      3.42 o
   4   4  12       26.21       37.14      2.44 o
 -17   5  12      117.82      119.42      4.57 o
 -15   5  12        4.06        5.02      1.06 o
 -13   5  12        1.43        3.25      0.83 o
 -11   5  12      227.83      220.87      4.18 o
  -9   5  12       55.38       50.68      1.63 o
  -7   5  12        0.37        1.19      0.99 o
  -5   5  12        4.66        6.35      0.96 o
  -3   5  12       32.18       33.20      1.24 o
  -1   5  12        0.51       -0.34      0.92 o
   1   5  12      157.01      149.21      4.43 o
   3   5  12        8.02        5.44      1.52 o
 -16   6  12      275.17      264.00      6.21 o
 -14   6  12        3.35        5.11      1.25 o
 -12   6  12      309.48      315.62      5.67 o
 -10   6  12      702.05      717.88     11.74 o
  -8   6  12      739.77      712.26     11.78 o
  -6   6  12      410.58      417.18      6.36 o
  -4   6  12       86.65       69.09      1.90 o
  -2   6  12     1780.02     1780.62     22.40 o
   0   6  12      981.08      993.07     16.27 o
   2   6  12     1389.03     1363.66     32.29 o
   4   6  12       52.90       52.44      2.88 o
 -15   7  12       51.10       55.16      3.96 o
 -13   7  12     1615.52     1574.80     27.32 o
 -11   7  12      239.88      224.64      4.44 o
  -9   7  12        4.21        6.85      1.19 o
  -7   7  12      290.76      266.61      4.44 o
  -5   7  12      405.03      419.92      6.57 o
  -3   7  12      102.62      122.53      2.54 o
  -1   7  12        8.93        8.54      1.27 o
   1   7  12     1306.20     1300.90     21.20 o
   3   7  12       55.41       59.15      2.79 o
 -14   8  12      251.77      268.51      5.59 o
 -12   8  12     3035.77     3020.54     51.87 o
 -10   8  12     1211.63     1219.90     21.68 o
  -8   8  12       50.91       41.75      1.98 o
  -6   8  12      791.86      796.54     11.46 o
  -4   8  12     2137.52     2145.32     28.45 o
  -2   8  12        4.02        3.64      1.16 o
   0   8  12     2020.16     2003.33     31.83 o
   2   8  12       84.19       78.43      4.74 o
 -13   9  12     2875.84     2920.41     50.19 o
 -11   9  12      510.37      529.20     10.26 o
  -9   9  12      104.26      104.22      3.25 o
  -7   9  12      747.35      753.15     11.00 o
  -5   9  12     1106.70     1102.03     18.79 o
  -3   9  12      408.92      366.59      6.65 o
  -1   9  12       72.34       78.04      2.67 o
 -10  10  12      495.07      512.09     10.04 o
  -8  10  12      284.61      263.48      4.97 o
  -6  10  12     1324.75     1387.67     23.31 o
  -4  10  12      637.70      655.20     11.09 o
  -2  10  12      465.19      493.35      8.74 o
 -17   1  13      162.97      180.32      4.14 o
 -15   1  13       84.74       81.22      2.56 o
 -13   1  13     1211.57     1263.45     17.90 o
 -11   1  13       85.94       88.12      1.93 o
  -9   1  13      166.50      171.54      2.75 o
  -7   1  13      214.96      206.99      3.33 o
  -5   1  13      190.01      213.15      3.56 o
  -3   1  13      775.25      823.56     13.73 o
  -1   1  13       61.90       60.61      2.37 o
   1   1  13      634.10      636.88     12.28 o
   3   1  13     1447.03     1455.88     31.23 o
 -16   2  13        2.64        1.84      0.99 o
 -14   2  13     1240.21     1243.17     29.20 o
 -12   2  13      306.17      306.12      5.39 o
 -10   2  13      353.63      361.44      5.71 o
  -8   2  13        0.10       -1.10      0.99 o
  -6   2  13     1883.72     1878.72     25.68 o
  -4   2  13       10.90       12.00      1.21 o
  -2   2  13      497.41      479.26      8.57 o
   0   2  13       49.50       46.80      2.11 o
   2   2  13        0.21        3.78      1.35 o
   4   2  13       24.06       30.00      7.54 o
 -17   3  13      294.47      306.94      8.68 o
 -15   3  13     3144.70     3336.55    113.54 o
 -13   3  13     5790.04     5790.08     97.77 o
 -11   3  13     1796.95     1776.75     27.49 o
  -9   3  13       96.70       98.12      2.53 o
  -7   3  13     1885.55     1877.68     25.42 o
  -5   3  13     4555.14     4563.64     61.02 o
  -3   3  13     2456.49     2458.89     36.19 o
  -1   3  13      211.97      218.78      4.22 o
   1   3  13     2747.85     2856.98     54.15 o
   3   3  13     2600.15     2653.98     55.92 o
 -16   4  13       89.92       84.69      2.71 o
 -14   4  13     1559.99     1546.23     30.64 o
 -12   4  13      161.41      169.07      3.49 o
 -10   4  13      115.50      114.06      2.76 o
  -8   4  13      827.94      826.19     13.40 o
  -6   4  13     1576.89     1568.92     21.47 o
  -4   4  13      483.06      501.18      7.56 o
  -2   4  13      174.41      168.78      2.89 o
   0   4  13      512.13      514.56     12.19 o
   2   4  13     1040.12     1038.21     22.24 o
 -15   5  13       33.63       24.99      1.73 o
 -13   5  13       26.93       29.34      1.56 o
 -11   5  13      647.70      639.71     10.55 o
  -9   5  13      191.11      201.34      4.11 o
  -7   5  13       13.68       12.84      1.22 o
  -5   5  13        8.23        6.16      1.03 o
  -3   5  13      137.21      143.74      3.04 o
  -1   5  13       16.26       14.61      1.31 o
   1   5  13      314.09      304.65      8.59 o
 -14   6  13      568.58      593.15     12.65 o
 -12   6  13      543.62      560.22     10.43 o
 -10   6  13      342.45      302.19      5.65 o
  -8   6  13     1263.85     1189.13     18.98 o
  -6   6  13      113.73      108.82      2.50 o
  -4   6  13      581.73      596.20      8.88 o
  -2   6  13       22.23       24.40      1.42 o
   0   6  13        1.13       -0.77      1.16 o
   2   6  13       88.02       89.21      5.17 o
 -13   7  13     2940.07     2978.72     51.06 o
 -11   7  13     3163.43     3200.24     54.93 o
  -9   7  13      133.13      139.46      3.64 o
  -7   7  13     1337.06     1387.05     19.15 o
  -5   7  13     4737.10     4810.65     64.49 o
  -3   7  13     1621.24     1594.24     23.31 o
  -1   7  13        1.03       -1.02      1.14 o
   1   7  13      347.66      362.46      9.94 o
 -12   8  13      729.44      700.58     12.95 o
 -10   8  13      505.82      461.19      9.08 o
  -8   8  13       55.71       45.22      1.91 o
  -6   8  13      449.76      459.71      7.20 o
  -4   8  13      402.42      411.27      7.91 o
  -2   8  13      241.97      219.93      4.56 o
  -9   9  13       21.71       16.90      1.71 o
  -7   9  13      343.01      341.22      6.10 o
  -5   9  13      894.96      884.13     17.24 o
  -3   9  13       60.07       84.24      2.50 o
 -16   0  14        2.50        1.91      1.72 o
 -14   0  14      242.22      238.35      6.85 o
 -12   0  14      189.93      173.51      5.49 o
 -10   0  14     1036.56     1038.54     32.75 o
  -8   0  14     4728.18     4772.40     86.19 o
  -6   0  14     2317.35     2357.23     57.67 o
  -4   0  14      126.46      126.70      5.15 o
  -2   0  14      270.81      258.52      8.52 o
   0   0  14       50.00       39.22      5.17 o
   2   0  14      106.03       88.78      4.31 o
 -15   1  14      468.46      476.75      8.93 o
 -13   1  14     2071.81     2041.95     35.03 o
 -11   1  14      498.01      503.86      8.43 o
  -9   1  14        1.02       -0.18      1.27 o
  -7   1  14      599.38      600.13      9.52 o
  -5   1  14      312.52      310.32      6.67 o
  -3   1  14      633.07      620.20     11.89 o
  -1   1  14      171.35      165.95      4.51 o
   1   1  14      516.30      508.96     15.95 o
 -16   2  14     1124.05     1122.28     22.28 o
 -14   2  14     2270.68     2259.01     38.58 o
 -12   2  14      655.35      651.83     11.84 o
 -10   2  14      133.61      138.12      3.11 o
  -8   2  14     1227.83     1245.16     17.14 o
  -6   2  14     5123.63     4961.53     71.81 o
  -4   2  14      322.30      333.56      7.05 o
  -2   2  14        5.57        4.15      1.61 o
   0   2  14      262.84      279.11      6.43 o
   2   2  14     1879.95     1849.25     55.59 o
 -15   3  14      212.39      211.93      5.11 o
 -13   3  14     1077.74     1029.12     18.08 o
 -11   3  14        5.85        7.02      1.28 o
  -9   3  14      291.18      284.41      5.31 o
  -7   3  14      621.34      614.51      9.01 o
  -5   3  14       59.09       64.11      2.07 o
  -3   3  14      329.24      324.56      6.27 o
  -1   3  14      180.76      186.61      5.71 o
   1   3  14      716.37      726.17     22.41 o
 -14   4  14       86.67       91.04      2.52 o
 -12   4  14       98.02       94.50      2.78 o
 -10   4  14      529.50      518.25      9.84 o
  -8   4  14      242.29      235.91      4.69 o
  -6   4  14      305.03      302.09      5.04 o
  -4   4  14      106.69      116.08      2.74 o
  -2   4  14       27.06       23.22      2.04 o
   0   4  14      227.62      208.74      5.27 o
 -15   5  14      121.96      112.73      3.48 o
 -13   5  14       23.94       22.22      1.49 o
 -11   5  14       79.08       77.98      2.60 o
  -9   5  14      198.66      185.41      5.16 o
  -7   5  14        1.97        2.20      1.00 o
  -5   5  14       10.84        6.45      1.35 o
  -3   5  14       32.93       32.61      1.79 o
  -1   5  14       17.79       16.03      2.15 o
 -14   6  14       43.35       42.23      3.02 o
 -12   6  14       79.71       81.09      3.73 o
 -10   6  14        0.19        0.98      1.27 o
  -8   6  14       41.62       41.10      1.80 o
  -6   6  14       17.11       18.14      1.35 o
  -4   6  14       12.44       10.66      1.43 o
  -2   6  14       11.52       15.27      1.88 o
 -11   7  14      278.14      303.24      6.44 o
  -9   7  14       95.85      102.34      3.16 o
  -7   7  14      407.38      431.77      7.36 o
  -5   7  14      111.53       94.35      2.80 o
  -3   7  14      232.97      235.10      5.83 o
  -8   8  14      443.48      440.21      7.39 o
  -6   8  14     1272.94     1333.05     24.00 o
 -15   1  15       10.24        7.03      1.08 o
 -13   1  15      481.84      506.06      9.42 o
 -11   1  15      938.10      923.37     16.52 o
  -9   1  15     1344.52     1403.81     20.86 o
  -7   1  15      744.75      742.86     13.83 o
  -5   1  15      481.26      495.94      9.79 o
  -3   1  15     1759.26     1853.89     32.82 o
  -1   1  15      787.30      816.51     18.14 o
 -14   2  15      171.64      163.94      3.77 o
 -12   2  15      263.69      268.02      5.60 o
 -10   2  15       19.54       16.80      1.55 o
  -8   2  15      389.40      381.28      6.42 o
  -6   2  15      474.64      469.80      7.82 o
  -4   2  15      182.22      187.78      4.83 o
  -2   2  15        1.36        2.53      1.61 o
 -13   3  15      555.05      543.70     10.11 o
 -11   3  15      147.92      160.07      3.91 o
  -9   3  15      901.93      927.79     16.79 o
  -7   3  15     1075.69     1130.72     17.25 o
  -5   3  15      243.79      240.65      4.68 o
  -3   3  15      752.12      775.87     14.68 o
  -1   3  15      305.18      330.95     10.35 o
 -12   4  15     1093.02     1095.06     19.48 o
 -10   4  15        1.47        0.51      1.27 o
  -8   4  15      790.69      787.05     12.28 o
  -6   4  15      709.87      686.24     10.95 o
  -4   4  15      839.21      841.48     13.30 o
  -2   4  15       14.80       14.41      2.88 o
 -11   5  15     1552.42     1660.44     29.11 o
  -9   5  15      804.30      820.95     15.12 o
  -7   5  15      315.45      311.85      5.62 o
  -5   5  15     2009.31     2014.78     29.99 o
  -3   5  15     2204.12     2248.95     37.29 o
 -10   6  15      947.86      910.01     16.62 o
  -8   6  15      112.16      110.50      2.80 o
  -6   6  15      138.78      138.24      3.41 o
 -12   0  16     1903.92     1923.53     47.19 o
 -10   0  16       18.56       22.01      2.44 o
  -8   0  16       79.37       64.40      3.96 o
  -6   0  16     2043.89     1997.06     49.60 o
  -4   0  16     1179.40     1252.98     32.26 o
 -11   1  16      839.92      814.52     14.86 o
  -9   1  16      448.86      428.36      7.24 o
  -7   1  16       29.85       23.37      1.99 o
  -5   1  16      571.00      591.18     11.61 o
 -12   2  16        9.05        4.49      1.39 o
 -10   2  16      165.08      168.11      4.30 o
  -8   2  16      260.96      246.93      4.76 o
  -6   2  16      308.87      296.18      6.67 o
 -11   3  16      692.28      700.19     13.02 o
  -9   3  16       50.63       52.38      2.03 o
  -7   3  16      243.60      247.93      4.79 o
 
